# Supplementary material for: Carryover effects of long-distance avian migration are weaker than effects of breeding environment in a partially migratory bird
Source: Sci Rep. 2021 Jan 13;11:935. doi: 10.1038/s41598-020-80341-x (PMC7807013; doi:10.1038/s41598-020-80341-x)
Supplement: Supplementary file 2 — Supplementary Dataset. [file 41598_2020_80341_MOESM2_ESM.xlsx]

## Sheet: Buchan_productivity_dataset
br.year	cap.year	ryr	code	age	sex	geo_res	geo_mig	obs_res	nestID	nbrood	nfledge	iso_mig	res	nestyr	zone	FED	FHD	outcome	scFED	ch_condition
2016	2016	R[7RU].2016	R[7RU]	6	male	0	0	0	BO29	3	0	1	0	BO29.2016	DONANA	120	153	0	0.588632	NA
2016	2016	[RUF].2016	[RUF]	6	female	0	1	0	C0.1	4	4	NA	0	C0.1.2016	BARRIOS	116	151	1	0.197061	4.65487
2017	2016	[HJU].2017	[HJU]	6	male	0	0	1	C0.1	5	2	0	1	C0.1.2017	BARRIOS	118	155	1	0.389528	1.44175
2015	2015	[127].2015	[127]	6	female	0	1	0	AZ1	4	0	0	0	AZ1.2015	BARRIOS	104	139	0	-0.824683	NA
2015	2015	[RUF].2015	[RUF]	6	female	0	1	0	C0.2	4	4	0	0	C0.2.2015	BARRIOS	116	147	1	0.197061	2.14795
2015	2015	[3HX].2015	[3HX]	6	female	0	1	0	C1.1	4	3	0	0	C1.1.2015	BARRIOS	122	157	1	0.794484	NA
2016	2015	R[0J7].2016	R[0J7]	6	male	0	0	1	BO26	5	0	0	1	BO26.2016	DONANA	121	158	0	0.690707	NA
2014	2014	[3JA].2014	[3JA]	6	male	0	0	0	C1.1	5	2	1	0	C1.1.2014	BARRIOS	116	153	1	0.197061	2.6648
2014	2013	V[WNX].2014	V[WNX]	6	male	0	0	1	BO7	5	0	NA	1	BO7.2014	DONANA	92	129	1	-1.63587	NA
2017	2016	[305].2017	[305]	6	male	0	0	1	C2.13	4	4	0	1	C2.13.2017	BARRIOS	127	162	1	1.33938	2.78032
2015	2015	R[181].2015	R[181]	6	male	0	0	1	BO17	4	3	0	1	BO17.2015	DONANA	109	140	1	-0.425939	1.79275
2014	2014	[083].2014	[083]	6	male	0	0	0	C0.3	4	3	1	0	C0.3.2014	BARRIOS	118	153	1	0.389528	4.51238
2017	2017	R[7TU].2017	R[7TU]	6	female	0	0	0	HU13	5	5	1	0	HU13.2017	DONANA	104	135	1	-0.824683	1.34021
2014	2014	[RVH].2014	[RVH]	6	male	0	0	0	AZ3	4	0	1	0	AZ3.2014	BARRIOS	108	143	0	-0.508697	NA
2015	2015	V[WP1].2015	V[WP1]	6	male	0	0	1	BO15	5	4	0	1	BO15.2015	DONANA	97	128	1	-1.3219	2.46054
2014	2014	[RT3].2014	[RT3]	6	male	0	0	0	C0.2	3	3	1	0	C0.2.2014	BARRIOS	120	153	1	0.588632	3.2275
2014	2014	[103].2014	[103]	6	female	0	0	0	C1.8	4	4	1	0	C1.8.2014	BARRIOS	117	148	1	0.292472	2.43001
2017	2017	[C7].2017	[C7]	6	male	0	0	1	C0.2	4	4	0	1	C0.2.2017	BARRIOS	130	165	1	1.68763	6.21515
2014	2014	[HJW].2014	[HJW]	6	male	0	0	0	C1.7	4	4	1	0	C1.7.2014	BARRIOS	119	154	1	0.488243	1.85699
2017	2017	R[A19].2017	R[A19]	6	male	0	0	1	BO17	5	1	0	1	BO17.2017	DONANA	94	131	1	-1.51426	1.52963
2015	2015	R[0J9].2015	R[0J9]	6	female	0	1	0	BO16	5	4	0	0	BO16.2015	DONANA	116	147	1	0.197061	2.11283
2016	2015	R[05F].2016	R[05F]	4	female	0	0	1	BO15	5	5	0	1	BO15.2016	DONANA	98	135	1	-1.25508	2.61129
2017	2017	[X5].2017	[X5]	6	male	0	0	1	AZ9	2	0	NA	1	AZ9.2017	BARRIOS	104	135	0	-0.824683	NA
2015	2015	R[185].2015	R[185]	6	male	0	0	0	HU16	4	4	1	0	HU16.2015	DONANA	99	130	1	-1.18687	1.70001
2014	2013	[HJR].2014	[HJR]	4	female	0	0	1	C2.2	5	3	NA	1	C2.2.2014	BARRIOS	92	129	1	-1.63587	1.25029
2017	2016	[3HX].2017	[3HX]	6	female	0	0	1	C1.2	5	5	NA	1	C1.2.2017	BARRIOS	120	157	1	0.588632	2.24489
2014	2014	[RTU].2014	[RTU]	6	female	0	0	0	C0.4	4	0	1	0	C0.4.2014	BARRIOS	128	163	0	1.45366	NA
2016	2016	R[7RX].2016	R[7RX]	4	female	0	0	0	HU9	5	0	1	0	HU9.2016	DONANA	108	145	0	-0.508697	NA
2016	2016	V[WNR].2016	V[WNR]	6	female	0	0	1	BO28	4	0	0	1	BO28.2016	DONANA	104	139	0	-0.824683	NA
2015	2015	V[WPJ].2015	V[WPJ]	6	female	0	0	1	BO19	4	4	0	1	BO19.2015	DONANA	118	149	1	0.389528	2.33093
2014	2013	[HJP].2014	[HJP]	6	male	0	0	1	C2.6	4	4	NA	1	C2.6.2014	BARRIOS	122	157	1	0.794484	2.29991
2016	2016	[RU4].2016	[RU4]	6	male	0	0	0	C0.4	5	5	1	0	C0.4.2016	BARRIOS	111	148	1	-0.255812	2.89065
2017	2016	[021].2017	[021]	6	male	0	0	1	C2.1	4	4	NA	1	C2.1.2017	BARRIOS	127	160	1	1.33938	4.13562
2017	2016	V[WPR].2017	V[WPR]	6	male	0	0	1	BO14	5	5	0	1	BO14.2017	DONANA	98	136	1	-1.25508	2.61295
2014	2013	[U1T].2014	[U1T]	4	female	0	0	1	AZ2	5	4	NA	1	AZ2.2014	BARRIOS	120	151	1	0.588632	3.37594
2014	2014	[082].2014	[082]	6	male	0	0	0	C1.3	4	4	1	0	C1.3.2014	BARRIOS	102	137	1	-0.973846	2.45766
2014	2013	[U6].2014	[U6]	6	male	0	0	1	AZ6	2	2	NA	1	AZ6.2014	BARRIOS	134	165	1	2.17762	NA
2017	2017	R[A77].2017	R[A77]	6	female	0	0	0	HUD14	5	3	1	0	HUD14.2017	DONANA	98	134	1	-1.25508	1.07102
2015	2014	[HJR].2015	[HJR]	6	female	0	0	1	C2.3A	4	3	NA	1	C2.3A.2015	BARRIOS	116	147	1	0.197061	2.33117
2014	2014	[HJT].2014	[HJT]	6	female	0	0	1	C2.3	5	4	NA	1	C2.3.2014	BARRIOS	106	143	1	-0.66967	2.21092
2016	2016	[A8].2016	[A8]	6	male	0	0	0	AZ3	5	3	1	0	AZ3.2016	BARRIOS	116	153	1	0.197061	2.58
2017	2017	R[A21].2017	R[A21]	6	male	0	0	1	CA3	5	0	1	0	CA3.2017	DONANA	118	155	0	0.389528	NA
2017	2017	R[7UN].2017	R[7UN]	6	female	0	0	0	BO36	5	4	1	0	BO36.2017	DONANA	105	142	1	-0.747915	1.1301
2015	2015	[U1N].2015	[U1N]	6	male	0	0	1	C2.4	4	2	0	1	C2.4.2015	BARRIOS	120	151	1	0.588632	3.5424
2015	2015	[103].2015	[103]	6	female	0	0	0	AZ7	4	4	1	0	AZ7.2015	BARRIOS	119	150	1	0.488243	3.44707
2016	2016	R[186].2016	R[186]	6	male	0	0	1	HU20	5	5	0	1	HU20.2016	DONANA	98	129	1	-1.25508	1.32809
2015	2015	[040].2015	[040]	6	male	0	0	0	C2.7	5	5	1	0	C2.7.2015	BARRIOS	121	152	1	0.690707	4.21421
2017	2017	R[7PN].2017	R[7PN]	6	male	0	0	0	HU9	5	5	1	0	HU9.2017	DONANA	104	135	1	-0.824683	1.32968
2016	2015	R[7P5].2016	R[7P5]	4	female	0	0	1	BO27	6	5	0	1	BO27.2016	DONANA	119	150	1	0.488243	2.66744
2014	2014	[080].2014	[080]	6	male	0	0	0	AZ5	4	3	1	0	AZ5.2014	BARRIOS	114	145	1	0.0111172	1.70595
2014	2014	[XS].2014	[XS]	6	female	0	0	0	C2.8	5	5	1	0	C2.8.2014	BARRIOS	104	141	1	-0.824683	2.59586
2014	2014	[XN].2014	[XN]	6	female	0	0	0	C0.1	4	4	1	0	C0.1.2014	BARRIOS	118	153	1	0.389528	2.47196
2014	2014	[073].2014	[073]	6	male	0	0	0	AZ4	3	0	1	0	AZ4.2014	BARRIOS	136	169	0	2.43386	NA
2014	2014	[U20].2014	[U20]	4	female	0	0	0	AZ8	3	1	1	0	AZ8.2014	BARRIOS	133	166	1	2.05233	NA
2014	2014	[X5].2014	[X5]	6	male	0	0	0	AZ1	5	4	1	0	AZ1.2014	BARRIOS	100	137	1	-1.11727	NA
2014	2014	[VS].2014	[VS]	6	female	0	0	0	C2.4	5	4	1	0	C2.4.2014	BARRIOS	104	141	1	-0.824683	3.29199

## Sheet: Buchan_adult_birdyears_dataset
br.year	cap.year	ryr	code	age	sex	mass	wing	p8	ncaps	dC_p9	dN_p9	geo_res	geo_mig	obs_res	iso_mig	res	nestyr	zone
2016	2016	[[304-180-u6]].2016	[[304-180-u6]]	6	male	NA	NA	NA	1	NA	NA	0	0	0	NA	UNK	NA	BARRIOS
2015	2015	[006].2015	[006]	6	male	144.3	224	165	1	-21.96	10.25	0	0	0	0	UNK	C2.4A.2015	BARRIOS
2017	2017	[006].2017	[006]	6	male	NA	224	165	2	NA	NA	0	0	0	NA	UNK	NA	BARRIOS
2016	2016	[012].2016	[012]	6	male	NA	NA	NA	1	NA	NA	0	0	0	NA	UNK	NA	BARRIOS
2015	2015	[021].2015	[021]	6	male	155.7	228.333	169.667	6	NA	NA	0	0	0	NA	UNK	NA	BARRIOS
2016	2016	[021].2016	[021]	6	male	152.6	228.333	169.667	2	-21.41	14.75	0	0	0	0	UNK	C2.1.2016	BARRIOS
2017	2016	[021].2017	[021]	6	male	140	228.333	169.667	4	NA	NA	0	0	1	NA	1	C2.1.2017	BARRIOS
2015	2015	[034].2015	[034]	6	male	NA	220	163	27	NA	NA	0	0	0	NA	UNK	C2.11 .2015	BARRIOS
2016	2016	[034].2016	[034]	6	male	169.8	220	163	2	NA	NA	0	0	0	NA	UNK	NA	BARRIOS
2015	2015	[040].2015	[040]	6	male	171.2	242	177	5	-18.09	9.43	0	0	0	1	0	C2.7.2015	BARRIOS
2016	2016	[040].2016	[040]	6	male	151	242	177	2	-22.39	5.6	0	0	0	0	UNK	C0.3.2016	BARRIOS
2017	2017	[040].2017	[040]	6	male	NA	242	177	2	NA	NA	0	0	0	NA	UNK	C0.3.2017	BARRIOS
2017	2017	[043].2017	[043]	6	male	142.2	223.5	168	1	NA	NA	0	0	0	NA	UNK	NA	BARRIOS
2015	2015	[044].2015	[044]	6	male	NA	NA	NA	1	NA	NA	0	0	0	NA	UNK	NA	BARRIOS
2014	2014	[072].2014	[072]	6	male	175	238	174	1	-21.2513	NA	0	0	0	0	UNK	C1.2.2014	BARRIOS
2016	2016	[072].2016	[072]	6	male	NA	238	174	1	NA	NA	0	0	0	NA	UNK	NA	BARRIOS
2017	2016	[072].2017	[072]	6	male	NA	238	174	7	NA	NA	0	0	1	NA	1	NA	BARRIOS
2014	2014	[073].2014	[073]	6	male	170	236	170	1	-19.5676	NA	0	0	0	1	0	AZ4.2014	BARRIOS
2014	2014	[074].2014	[074]	6	male	175	230	165	1	-21.3228	NA	0	0	0	0	UNK	AZ2.2014	BARRIOS
2015	2015	[074].2015	[074]	6	male	NA	230	165	3	-22.1252	8.12314	0	0	0	0	UNK	AZ2.2015	BARRIOS
2014	2014	[076].2014	[076]	6	male	155	239	174	1	-22.2526	NA	0	0	0	0	UNK	C2.5.2014	BARRIOS
2014	2014	[078].2014	[078]	6	male	155	230.75	170.125	1	-21.3943	NA	0	0	0	0	UNK	C2.8.2014	BARRIOS
2015	2014	[078].2015	[078]	6	male	148.65	230.75	170.125	8	NA	NA	0	0	1	NA	1	NA	BARRIOS
2016	2016	[078].2016	[078]	6	male	NA	230.75	170.125	2	NA	NA	0	0	1	NA	1	NA	BARRIOS
2017	2016	[078].2017	[078]	6	male	132.433	230.75	170.125	5	NA	NA	0	0	1	NA	1	NA	BARRIOS
2014	2014	[080].2014	[080]	6	male	157.5	241	176	2	-15.3287	6.0666	0	0	0	1	0	AZ5.2014	BARRIOS
2014	2014	[081].2014	[081]	6	male	170	235	171.5	2	-19.3277	5.9316	0	0	0	1	0	C2.2.2014	BARRIOS
2014	2014	[082].2014	[082]	6	male	175	236	179	1	-19.8785	8.75965	0	0	0	1	0	C1.3.2014	BARRIOS
2014	2014	[083].2014	[083]	6	male	138.8	232	171	1	-19.8525	8.2376	0	0	0	1	0	C0.3.2014	BARRIOS
2016	2016	[085].2016	[085]	6	male	NA	NA	NA	1	NA	NA	0	0	0	NA	UNK	NA	BARRIOS
2016	2016	[090].2016	[090]	6	male	NA	NA	NA	2	NA	NA	0	0	0	NA	UNK	NA	BARRIOS
2017	2017	[090].2017	[090]	6	male	NA	NA	NA	1	NA	NA	0	0	0	NA	UNK	NA	BARRIOS
2014	2014	[104].2014	[104]	6	male	140.2	216	166	1	NA	NA	0	0	0	NA	UNK	C2.9.2014	BARRIOS
2016	2016	[109].2016	[109]	6	male	129.3	215	154	3	-21	9.26	0	0	0	0	UNK	AZ1.2016	BARRIOS
2017	2017	[109].2017	[109]	6	male	NA	215	154	3	NA	NA	0	0	0	NA	0	NA	BARRIOS
2016	2016	[122].2016	[122]	6	male	133.8	NA	NA	3	-22.44	7.81	0	0	0	0	UNK	AZ9.2016	BARRIOS
2017	2017	[122].2017	[122]	6	male	NA	NA	NA	1	NA	NA	0	0	0	NA	UNK	AZ3.2017	BARRIOS
2015	2015	[184].2015	[184]	6	male	132.05	224	164	3	-21.58	11.34	0	0	0	0	UNK	AZ5.2015	BARRIOS
2016	2016	[184].2016	[184]	6	male	122.5	224	164	3	-21.22	11.7	0	0	0	0	UNK	AZ5.2016	BARRIOS
2015	2015	[189].2015	[189]	6	male	139.8	NA	NA	3	NA	NA	0	0	0	NA	UNK	NA	BARRIOS
2015	2015	[190].2015	[190]	6	male	162.1	NA	NA	1	NA	NA	0	0	0	NA	UNK	C0.3.2015	BARRIOS
2015	2015	[191].2015	[191]	6	male	148	NA	NA	3	NA	NA	0	0	0	NA	UNK	NA	BARRIOS
2017	2017	[201].2017	[201]	6	male	NA	245	181	4	NA	NA	0	0	1	NA	1	NA	BARRIOS
2017	2017	[220].2017	[220]	6	male	NA	NA	NA	2	NA	NA	0	0	0	NA	UNK	NA	BARRIOS
2017	2017	[233].2017	[233]	6	male	NA	NA	NA	1	NA	NA	0	0	0	NA	UNK	C1.11.2017	BARRIOS
2017	2017	[257].2017	[257]	6	male	NA	NA	NA	1	NA	NA	0	0	0	NA	UNK	NA	BARRIOS
2017	2017	[289].2017	[289]	6	male	NA	NA	NA	2	NA	NA	0	0	0	NA	UNK	NA	BARRIOS
2016	2016	[305].2016	[305]	6	male	157.4	231	170	1	NA	NA	0	0	0	NA	UNK	NA	BARRIOS
2017	2016	[305].2017	[305]	6	male	147.1	231	170	3	-22.19	9.6	0	0	1	0	1	C2.13.2017	BARRIOS
2014	2014	[3JA].2014	[3JA]	6	male	145	228.5	166	3	-19.4823	9.5276	0	0	0	1	0	C1.1.2014	BARRIOS
2015	2015	[3JA].2015	[3JA]	6	male	148.1	228.5	166	2	-17.6095	7.76958	0	1	0	1	0	C0.2.2015	BARRIOS
2016	2016	[A4].2016	[A4]	6	male	137.4	232	174	1	-20.15	18.88	0	0	0	0	UNK	C0.1.2016	BARRIOS
2017	2017	[A4].2017	[A4]	6	male	NA	232	174	1	NA	NA	0	0	0	NA	UNK	NA	BARRIOS
2016	2016	[A6].2016	[A6]	6	male	137.4	234	169	1	-21.83	9.61	0	0	0	0	UNK	C0.5.2016	BARRIOS
2016	2016	[A7].2016	[A7]	6	male	127	231	165.5	2	-20.3	12.03	0	0	0	0	UNK	AZ2.2016	BARRIOS
2017	2017	[A7].2017	[A7]	6	male	132.7	231	165.5	2	NA	NA	0	0	0	NA	UNK	AZ1.2017	BARRIOS
2016	2016	[A8].2016	[A8]	6	male	136.9	245	178	1	-19.78	14.41	0	0	0	1	0	AZ3.2016	BARRIOS
2016	2016	[A9].2016	[A9]	6	male	143.6	232	168.5	2	-22.62	8.27	0	0	0	0	UNK	AZ4.2016	BARRIOS
2017	2017	[A9].2017	[A9]	6	male	148.5	232	168.5	2	NA	NA	0	0	0	NA	UNK	NA	BARRIOS
2016	2016	[B0].2016	[B0]	6	male	129.5	239	175	2	-21.47	9.82	0	0	0	0	UNK	AZ12.2016	BARRIOS
2017	2017	[B0].2017	[B0]	6	male	NA	239	175	1	NA	NA	0	0	0	NA	UNK	C2.12.2017	BARRIOS
2016	2016	[B3].2016	[B3]	6	male	132.3	229	172	1	-21.1	12.06	0	0	0	0	UNK	C2.3.2016	BARRIOS
2017	2017	[B3].2017	[B3]	6	male	145.2	229	172	2	NA	NA	0	0	0	NA	UNK	C2.2A.2017	BARRIOS
2016	2016	[B5].2016	[B5]	6	male	129	228	169	2	-22.53	11.5	0	0	0	0	UNK	C2.5.2016	BARRIOS
2017	2017	[B5].2017	[B5]	6	male	NA	228	169	1	NA	NA	0	0	0	NA	UNK	NA	BARRIOS
2016	2016	[B6].2016	[B6]	6	male	137	224	166	1	-21.85	9.91	0	0	0	0	UNK	C0.6.2016	BARRIOS
2017	2017	[C3].2017	[C3]	6	male	NA	NA	NA	1	NA	NA	0	0	0	NA	UNK	C1.10.2017	BARRIOS
2017	2017	[C7].2017	[C7]	6	male	153.85	229	170	5	-21.74	14.57	0	0	1	0	1	C0.2.2017	BARRIOS
2017	2017	[C8].2017	[C8]	6	male	140.6	229	170	1	NA	NA	0	0	0	NA	UNK	C2.5.2017	BARRIOS
2017	2017	[C9].2017	[C9]	6	male	142.4	229	170	3	NA	NA	0	0	0	NA	UNK	C2.9.2017	BARRIOS
2017	2017	[D2].2017	[D2]	6	male	143.7	232	173	3	NA	NA	0	0	0	NA	UNK	AZ2.2017	BARRIOS
2017	2017	[D6].2017	[D6]	6	male	154.7	238	176	4	NA	NA	0	0	0	NA	UNK	C0.4.2017	BARRIOS
2017	2017	[D8].2017	[D8]	6	male	134.3	224	166	2	NA	NA	0	0	0	NA	UNK	C2.11 .2017	BARRIOS
2017	2017	[D9].2017	[D9]	6	male	138.2	231	172	1	NA	NA	0	0	0	NA	UNK	C0.5.2017	BARRIOS
2017	2017	[E6].2017	[E6]	6	male	145.8	239	180	2	NA	NA	0	0	0	NA	UNK	AZ4.2017	BARRIOS
2014	2013	[HJP].2014	[HJP]	6	male	155.25	225.5	170	6	NA	NA	0	0	1	NA	1	C2.6.2014	BARRIOS
2015	2015	[HJP].2015	[HJP]	6	male	146.6	225.5	170	1	NA	NA	0	0	0	NA	UNK	C0.5.2015	BARRIOS
2016	2016	[HJP].2016	[HJP]	6	male	NA	225.5	170	4	NA	NA	0	0	1	NA	1	NA	BARRIOS
2017	2016	[HJP].2017	[HJP]	6	male	NA	225.5	170	1	NA	NA	0	0	1	NA	1	NA	BARRIOS
2014	2014	[HJU].2014	[HJU]	6	male	135	229	172.667	2	NA	NA	0	0	1	NA	1	NA	BARRIOS
2015	2015	[HJU].2015	[HJU]	6	male	NA	229	172.667	1	NA	NA	0	0	0	NA	UNK	NA	BARRIOS
2016	2016	[HJU].2016	[HJU]	6	male	NA	229	172.667	1	NA	NA	0	0	0	NA	UNK	NA	BARRIOS
2017	2016	[HJU].2017	[HJU]	6	male	120.6	229	172.667	6	-21.16	7.51	0	0	1	0	1	C0.1.2017	BARRIOS
2015	2015	[HJV].2015	[HJV]	6	male	NA	222.5	165.5	1	-22.1341	7.03525	0	0	0	0	UNK	NA	BARRIOS
2014	2014	[HJW].2014	[HJW]	6	male	175	228	169	1	-18.8083	16.7086	0	0	0	1	0	C1.7.2014	BARRIOS
2015	2014	[HJW].2015	[HJW]	6	male	NA	228	169	4	NA	NA	0	0	1	NA	1	NA	BARRIOS
2014	2014	[HJX].2014	[HJX]	6	male	170	237	169	1	-19.5387	9.0686	0	0	0	1	0	C2.3.2014	BARRIOS
2014	2014	[M37].2014	[M37]	6	male	165	233	170	1	-21.6178	NA	0	0	0	0	UNK	C0.1.2014	BARRIOS
2015	2015	[M37].2015	[M37]	6	male	130.4	231	168.5	1	-18.1103	7.68799	0	0	0	1	0	NA	BARRIOS
2015	2015	[M42].2015	[M42]	6	male	156.75	NA	NA	2	-22.49	5.92	0	0	0	0	UNK	AZ7.2015	BARRIOS
2015	2015	[M47].2015	[M47]	6	male	NA	NA	NA	2	NA	NA	0	0	0	NA	UNK	NA	BARRIOS
2014	2014	[RT3].2014	[RT3]	6	male	NA	227	166	1	-13.9611	9.1386	0	0	0	1	0	C0.2.2014	BARRIOS
2015	2015	[RU4].2015	[RU4]	6	male	146.6	NA	NA	2	-23.48	5.24	0	0	0	0	UNK	C0.2A.2015	BARRIOS
2016	2016	[RU4].2016	[RU4]	6	male	142.2	NA	NA	2	-19.34	8.6	0	0	0	1	0	C0.4.2016	BARRIOS
2017	2017	[RU4].2017	[RU4]	6	male	160.1	NA	NA	4	NA	NA	0	0	0	NA	UNK	AZ7.2017	BARRIOS
2015	2015	[RUU].2015	[RUU]	6	male	144	230	172	3	-21.64	11.91	0	0	0	0	UNK	C1.3.2015	BARRIOS
2014	2014	[RVH].2014	[RVH]	6	male	140.25	236	175.5	4	-12.8285	9.7226	0	0	0	1	0	AZ3.2014	BARRIOS
2016	2016	[U0P].2016	[U0P]	6	male	134.4	236	177	1	-22.2	9	0	0	0	0	UNK	C1.11.2016	BARRIOS
2017	2017	[U0P].2017	[U0P]	6	male	134.7	236	177	3	NA	NA	0	0	0	NA	UNK	C1.5.2017	BARRIOS
2015	2015	[U1N].2015	[U1N]	6	male	161.6	233	172	3	-21.02	10.92	0	0	1	0	1	C2.4.2015	BARRIOS
2017	2016	[U1N].2017	[U1N]	6	male	NA	233	172	2	NA	NA	0	0	1	NA	1	NA	BARRIOS
2016	2016	[U24].2016	[U24]	6	male	143	239	179	1	-22.43	7.56	0	0	0	0	UNK	C1.7.2016	BARRIOS
2014	2013	[U6].2014	[U6]	6	male	164	240	180	3	NA	NA	0	0	1	NA	1	AZ6.2014	BARRIOS
2015	2014	[U6].2015	[U6]	6	male	140.2	240	180	10	NA	NA	0	0	1	NA	1	NA	BARRIOS
2014	2014	[VU].2014	[VU]	6	male	NA	NA	NA	2	NA	NA	0	0	0	NA	UNK	NA	BARRIOS
2014	2014	[X5].2014	[X5]	6	male	160	NA	NA	2	-14.114	NA	0	0	0	1	0	AZ1.2014	BARRIOS
2015	2015	[X5].2015	[X5]	6	male	NA	NA	NA	2	NA	NA	0	0	0	NA	UNK	NA	BARRIOS
2016	2016	[X5].2016	[X5]	6	male	NA	NA	NA	1	NA	NA	0	0	0	NA	UNK	NA	BARRIOS
2017	2017	[X5].2017	[X5]	6	male	NA	NA	NA	3	NA	NA	0	0	1	NA	1	AZ9.2017	BARRIOS
2014	2014	[XH].2014	[XH]	6	male	134.4	224.5	165.5	3	-17.8093	NA	0	0	0	1	0	C0.4.2014	BARRIOS
2015	2015	[XH].2015	[XH]	6	male	NA	224.5	165.5	3	-19.228	5.81137	0	1	0	1	0	NA	BARRIOS
2016	2016	[XH].2016	[XH]	6	male	140	224.5	165.5	1	NA	NA	0	0	0	NA	UNK	NA	BARRIOS
2017	2017	[XH].2017	[XH]	6	male	NA	224.5	165.5	2	NA	NA	0	0	0	NA	UNK	NA	BARRIOS
2016	2016	[XU].2016	[XU]	6	male	NA	NA	NA	1	NA	NA	0	0	0	NA	UNK	NA	BARRIOS
2014	2014	[XZ].2014	[XZ]	6	male	140	225	161	1	NA	NA	0	0	0	NA	UNK	NA	BARRIOS
2016	2016	[XZ].2016	[XZ]	6	male	NA	225	161	1	NA	NA	0	0	0	NA	UNK	NA	BARRIOS
2014	2014	R[053].2014	R[053]	6	male	136.7	245	181	1	NA	NA	0	0	0	NA	UNK	NA	DONANA
2014	2014	R[058].2014	R[058]	6	male	129.4	242	178	1	NA	NA	0	0	0	NA	UNK	NA	DONANA
2014	2014	R[05C].2014	R[05C]	6	male	127.2	240	177	1	NA	NA	0	0	0	NA	UNK	NA	DONANA
2014	2014	R[05R].2014	R[05R]	6	male	120.1	240	176	1	NA	NA	0	0	0	NA	UNK	NA	DONANA
2015	2015	R[05T].2015	R[05T]	6	male	136	231	173	1	NA	NA	0	0	0	NA	UNK	NA	DONANA
2016	2016	R[05W].2016	R[05W]	6	male	133.8	238	174	1	NA	NA	0	0	0	NA	UNK	NA	DONANA
2016	2015	R[0J7].2016	R[0J7]	6	male	133.6	236.333	174	3	-22.29	8.58	0	0	1	0	1	BO26.2016	DONANA
2017	2017	R[0J7].2017	R[0J7]	6	male	119.2	236.333	174	2	NA	NA	0	0	1	NA	1	NA	DONANA
2014	2014	R[0JF].2014	R[0JF]	6	male	124	236	178	1	NA	NA	0	0	0	NA	UNK	NA	DONANA
2015	2015	R[0JL].2015	R[0JL]	6	male	153	231	171	1	NA	NA	0	0	0	NA	UNK	HU20.2015	DONANA
2016	2016	R[0JL].2016	R[0JL]	6	male	150.1	231	167	1	-22.42	12.07	0	0	0	0	UNK	HU19.2016	DONANA
2017	2017	R[0JL].2017	R[0JL]	6	male	149.6	232	165	1	-21.9	12.04	0	0	0	0	UNK	HU1.2017	DONANA
2015	2015	R[0JM].2015	R[0JM]	6	male	143.3	234.667	172	2	-22.3008	16.2229	0	0	0	0	UNK	HU24.2015	DONANA
2016	2015	R[0JM].2016	R[0JM]	6	male	148.6	234.667	172	1	NA	NA	1	0	1	NA	1	NA	DONANA
2015	2015	R[0JN].2015	R[0JN]	6	male	134.5	229.5	172	2	NA	NA	0	0	0	NA	UNK	NA	DONANA
2015	2015	R[0JW].2015	R[0JW]	6	male	120	225	171	1	NA	NA	0	0	0	NA	UNK	NA	DONANA
2017	2016	R[0JW].2017	R[0JW]	6	male	121.9	239	174	1	NA	NA	0	0	1	NA	1	NA	DONANA
2017	2017	R[0NL].2017	R[0NL]	6	male	127	238	172	1	NA	NA	0	0	0	NA	UNK	NA	DONANA
2015	2015	R[181].2015	R[181]	6	male	131	235	173	1	-22.79	5.61	0	0	1	0	1	BO17.2015	DONANA
2015	2015	R[185].2015	R[185]	6	male	145.9	238.5	176	2	-19.7	7.3	0	0	0	1	0	HU16.2015	DONANA
2017	2017	R[185].2017	R[185]	6	male	141.5	238.5	176	1	-22.12	6.78	0	0	0	0	UNK	HU23.2017	DONANA
2015	2015	R[186].2015	R[186]	6	male	134	241.75	177.75	1	NA	NA	0	0	0	NA	UNK	NA	DONANA
2016	2016	R[186].2016	R[186]	6	male	NA	241.75	177.75	1	-21.69	6.65	0	0	1	0	1	HU20.2016	DONANA
2017	2017	R[186].2017	R[186]	6	male	130	241.75	177.75	2	NA	NA	0	0	1	NA	1	NA	DONANA
2015	2015	R[187].2015	R[187]	6	male	135.5	230.5	170.5	2	NA	NA	0	0	0	NA	UNK	NA	DONANA
2016	2015	R[187].2016	R[187]	6	male	140.3	230.5	170.5	1	NA	NA	0	0	1	NA	1	NA	DONANA
2015	2015	R[188].2015	R[188]	6	male	126	225	168	1	NA	NA	0	0	0	NA	UNK	NA	DONANA
2015	2015	R[18J].2015	R[18J]	6	male	124.65	234	176	2	-21.85	8.84	0	0	0	0	UNK	HU6.2015	DONANA
2015	2015	R[18M].2015	R[18M]	6	male	114.8	228	170	1	-20.91	11.19	0	0	0	0	UNK	BO14.2015	DONANA
2015	2015	R[18N].2015	R[18N]	6	male	135.45	231.5	176	2	-25.51	12.23	0	0	0	0	UNK	BO10.2015	DONANA
2017	2017	R[18N].2017	R[18N]	6	male	142.7	231.5	176	1	-22.46	12.03	0	0	0	0	UNK	BO10.2017	DONANA
2015	2015	R[18T].2015	R[18T]	6	male	130.5	226	175	2	NA	NA	0	0	0	NA	UNK	NA	DONANA
2015	2015	R[18X].2015	R[18X]	6	male	137.8	240	171	1	-22.5723	6.73608	0	0	0	0	UNK	BO3.2015	DONANA
2016	2016	R[18X].2016	R[18X]	6	male	141.5	244	174	1	-18.9866	7.03525	0	0	0	1	0	NA	DONANA
2015	2015	R[191].2015	R[191]	6	male	141.6	242	176	1	-20.7302	10.1357	0	0	0	0	UNK	HU1.2015	DONANA
2016	2016	R[191].2016	R[191]	6	male	140.05	242	176	2	-21.1594	10.1085	0	0	0	0	UNK	HU1.2016	DONANA
2017	2017	R[191].2017	R[191]	6	male	137.1	242	176	1	-23.17	9.5	0	0	0	0	UNK	HU6.2017	DONANA
2015	2015	R[194].2015	R[194]	6	male	128.5	236	175	1	NA	NA	0	0	0	NA	UNK	HU21.2015	DONANA
2016	2016	R[194].2016	R[194]	6	male	132.7	234	175	1	NA	NA	0	0	0	NA	UNK	HU8.2016	DONANA
2016	2016	R[1HN].2016	R[1HN]	6	male	130.7	225	162	1	NA	NA	0	0	0	NA	UNK	NA	DONANA
2017	2017	R[1LH].2017	R[1LH]	6	male	125.8	228	168	1	NA	NA	0	0	0	NA	UNK	BO31.2017	DONANA
2017	2017	R[1LP].2017	R[1LP]	6	male	128.6	230	166	1	NA	NA	0	0	0	NA	UNK	NA	DONANA
2016	2016	R[7JN].2016	R[7JN]	6	male	119.5	247	186	1	NA	NA	0	0	0	NA	UNK	NA	DONANA
2016	2016	R[7P8].2016	R[7P8]	6	male	135.4	230	169	1	NA	NA	0	0	1	NA	1	NA	DONANA
2016	2016	R[7PJ].2016	R[7PJ]	6	male	131.7	240	169	1	-22.2132	14.2549	0	0	0	0	UNK	NA	DONANA
2016	2016	R[7PL].2016	R[7PL]	6	male	129.2	242	177	1	-21.5157	11.6439	0	0	0	0	UNK	HU30.2016	DONANA
2016	2016	R[7PM].2016	R[7PM]	6	male	116.7	239	175	1	-21.5783	13.7109	0	0	0	0	UNK	NA	DONANA
2016	2016	R[7PN].2016	R[7PN]	6	male	128	250	185	1	-20.8898	9.4136	0	0	0	0	UNK	NA	DONANA
2017	2017	R[7PN].2017	R[7PN]	6	male	140	250	185	1	-16.98	8.39	0	0	0	1	0	HU9.2017	DONANA
2016	2016	R[7PR].2016	R[7PR]	6	male	134.1	227	165	1	-10.4099	10.8279	0	0	0	1	0	NA	DONANA
2016	2016	R[7R0].2016	R[7R0]	6	male	130.05	230	165	2	NA	NA	0	0	0	NA	UNK	HU11.2016	DONANA
2016	2016	R[7R1].2016	R[7R1]	6	male	125.1	228	167	1	NA	NA	0	0	0	NA	UNK	NA	DONANA
2016	2016	R[7R5].2016	R[7R5]	6	male	122.6	247	179	1	-21.7929	6.69376	0	0	0	0	UNK	NA	DONANA
2016	2016	R[7RU].2016	R[7RU]	6	male	126.3	233	169	1	-18.81	9.48	0	0	0	1	0	BO29.2016	DONANA
2017	2017	R[7RU].2017	R[7RU]	6	male	135.5	240	175	1	NA	NA	0	0	0	NA	UNK	NA	DONANA
2016	2016	R[7TF].2016	R[7TF]	6	male	131.5	232	169	1	NA	NA	0	0	0	NA	UNK	NA	DONANA
2017	2017	R[A19].2017	R[A19]	6	male	124.75	224.5	159.25	4	-21.97	11.88	0	0	1	0	1	BO17.2017	DONANA
2017	2017	R[A21].2017	R[A21]	6	male	126.467	226	166	3	-18.4	9.14	0	0	1	1	0	CA3.2017	DONANA
2017	2017	R[A29].2017	R[A29]	6	male	149.8	230	168	1	NA	NA	0	0	0	NA	UNK	NA	DONANA
2017	2017	R[A41].2017	R[A41]	6	male	129.9	232	169	1	NA	NA	0	0	0	NA	UNK	NA	DONANA
2017	2017	R[A46].2017	R[A46]	6	male	125.4	221	166	1	NA	NA	0	0	0	NA	UNK	NA	DONANA
2017	2017	R[A47].2017	R[A47]	6	male	136.2	237	172	1	NA	NA	0	0	0	NA	UNK	NA	DONANA
2017	2017	R[A50].2017	R[A50]	6	male	119.2	238	171	1	NA	NA	0	0	0	NA	UNK	NA	DONANA
2017	2017	R[A59].2017	R[A59]	6	male	131.7	245	178	1	NA	NA	0	0	0	NA	UNK	NA	DONANA
2017	2017	R[A74].2017	R[A74]	6	male	159.7	237	177	2	-20.73	11.91	0	0	0	0	UNK	HU19.2017	DONANA
2017	2017	R[A79].2017	R[A79]	6	male	135.5	230	170	1	-22.87	12.41	0	0	0	0	UNK	HUD1.2017	DONANA
2017	2017	R[A82].2017	R[A82]	6	male	128.2	234	173	1	-21.99	8.63	0	0	0	0	UNK	HU33.2017	DONANA
2017	2017	R[A83].2017	R[A83]	6	male	145.7	237	172	1	-22.13	11.63	0	0	0	0	UNK	HU30.2017	DONANA
2017	2017	R[A93].2017	R[A93]	6	male	134.5	231	165	1	NA	NA	0	0	0	NA	UNK	NA	DONANA
2017	2017	R[WPT].2017	R[WPT]	6	male	149.8	240	170	1	NA	NA	0	0	0	NA	UNK	NA	DONANA
2017	2016	V[WHM].2017	V[WHM]	6	male	144.5	244	177	1	NA	NA	0	0	1	NA	1	NA	DONANA
2014	2013	V[WNM].2014	V[WNM]	6	male	130.35	242.8	180.8	3	NA	NA	0	0	1	NA	1	NA	DONANA
2015	2015	V[WNM].2015	V[WNM]	6	male	143.75	242.8	180.8	2	NA	NA	1	0	0	NA	1	NA	DONANA
2016	2016	V[WNM].2016	V[WNM]	6	male	146.9	242.8	180.8	3	-23.12	10.99	0	0	1	0	1	BO15.2016	DONANA
2017	2016	V[WNM].2017	V[WNM]	6	male	NA	242.8	180.8	1	NA	NA	0	0	1	NA	1	NA	DONANA
2014	2013	V[WNP].2014	V[WNP]	6	male	129.8	238	172	2	NA	NA	0	0	1	NA	1	NA	DONANA
2014	2013	V[WNT].2014	V[WNT]	6	male	122	225	160	2	NA	NA	0	0	1	NA	1	NA	DONANA
2014	2013	V[WNU].2014	V[WNU]	6	male	130.267	229	164	4	NA	NA	0	0	1	NA	1	NA	DONANA
2014	2013	V[WNX].2014	V[WNX]	6	male	NA	244	180	1	NA	NA	0	0	1	NA	1	BO7.2014	DONANA
2016	2016	V[WNX].2016	V[WNX]	6	male	147.7	244	180	1	-21.81	13.5	0	0	0	0	UNK	BO18.2016	DONANA
2014	2013	V[WP1].2014	V[WP1]	6	male	NA	228.333	165.667	1	NA	NA	0	0	1	NA	1	NA	DONANA
2015	2015	V[WP1].2015	V[WP1]	6	male	142.3	228.333	165.667	3	-20.97	12.47	0	0	1	0	1	BO15.2015	DONANA
2016	2015	V[WP1].2016	V[WP1]	6	male	136.675	228.333	165.667	5	NA	NA	0	0	1	NA	1	NA	DONANA
2014	2014	V[WP3].2014	V[WP3]	6	male	141.1	236	172	2	-21.743	NA	0	0	0	0	UNK	NA	DONANA
2015	2015	V[WP3].2015	V[WP3]	6	male	133	237	171	1	NA	NA	0	0	1	NA	1	NA	DONANA
2014	2014	V[WP5].2014	V[WP5]	6	male	140.2	235	171	1	-21.9565	15.084	0	0	0	0	UNK	NA	DONANA
2014	2014	V[WP8].2014	V[WP8]	6	male	137.433	240.5	178	3	-22.0728	14.676	0	0	0	0	UNK	BO5.2014	DONANA
2014	2014	V[WPA].2014	V[WPA]	6	male	135.333	234.667	174.333	3	-22.1721	NA	0	0	0	0	UNK	NA	DONANA
2015	2015	V[WPA].2015	V[WPA]	6	male	126	240	176	1	NA	NA	1	0	1	NA	1	NA	DONANA
2014	2014	V[WPC].2014	V[WPC]	6	male	144	237	172	3	-21.4301	NA	0	0	0	0	UNK	BO15.2014	DONANA
2014	2014	V[WPH].2014	V[WPH]	6	male	124.6	247	187	1	-18.5067	NA	0	0	0	1	0	NA	DONANA
2017	2016	V[WPR].2017	V[WPR]	6	male	124.6	222	162.667	3	-20.52	13.07	0	0	1	0	1	BO14.2017	DONANA
2014	2014	V[WPT].2014	V[WPT]	6	male	134	238	175	1	-21.465	7.26403	0	0	0	0	UNK	NA	DONANA
2015	2015	[017].2015	[017]	6	female	NA	NA	NA	2	NA	NA	0	0	0	NA	UNK	NA	BARRIOS
2016	2016	[027].2016	[027]	6	female	NA	NA	NA	1	NA	NA	0	0	0	NA	UNK	NA	BARRIOS
2014	2014	[042].2014	[042]	4	female	157.4	220	159	1	-22.5987	6.2136	0	0	0	0	UNK	C1.4.2014	BARRIOS
2016	2016	[048].2016	[048]	6	female	196.9	229	166	3	-20.95	6.61	0	0	0	0	UNK	C0.4.2016	BARRIOS
2017	2017	[048].2017	[048]	6	female	153.4	229	166	3	NA	NA	0	0	0	NA	UNK	C2.9.2017	BARRIOS
2016	2016	[049].2016	[049]	6	female	NA	NA	NA	1	NA	NA	0	0	0	NA	UNK	AZ1.2016	BARRIOS
2016	2016	[052].2016	[052]	6	female	NA	NA	NA	1	NA	NA	0	0	0	NA	UNK	NA	BARRIOS
2014	2014	[056].2014	[056]	4	female	NA	NA	NA	1	NA	NA	0	0	0	NA	UNK	NA	BARRIOS
2015	2015	[056].2015	[056]	6	female	NA	NA	NA	1	NA	NA	0	0	0	NA	UNK	C1.8.2015	BARRIOS
2017	2017	[060].2017	[060]	6	female	NA	NA	NA	5	NA	NA	0	0	0	NA	UNK	C1.1.2017	BARRIOS
2014	2014	[069].2014	[069]	6	female	167.933	241	174.4	3	NA	NA	0	0	0	NA	UNK	C0.2.2014	BARRIOS
2015	2015	[069].2015	[069]	6	female	200.8	241	174.4	3	-20.8286	9.10225	0	0	0	0	UNK	C2.1.2015	BARRIOS
2014	2014	[070].2014	[070]	4	female	170	235	168	1	NA	NA	0	0	0	NA	UNK	NA	BARRIOS
2014	2014	[071].2014	[071]	6	female	161.225	237.5	174.5	6	-18.5692	NA	0	0	0	1	0	C0.3.2014	BARRIOS
2014	2014	[075].2014	[075]	6	female	165	238	175	1	-22.6102	NA	0	0	0	0	UNK	NA	BARRIOS
2017	2017	[075].2017	[075]	6	female	NA	238	175	2	NA	NA	0	0	0	NA	UNK	NA	BARRIOS
2014	2014	[077].2014	[077]	6	female	177.5	234	170	2	-22.494	NA	0	0	0	0	UNK	C2.1.2014	BARRIOS
2014	2014	[079].2014	[079]	6	female	150	229	174	1	NA	NA	0	0	0	NA	UNK	NA	BARRIOS
2016	2016	[082].2016	[082]	6	female	NA	236	179	1	NA	NA	0	0	0	NA	UNK	NA	BARRIOS
2016	2016	[091].2016	[091]	6	female	191.3	NA	NA	1	NA	NA	0	0	0	NA	UNK	AZ3.2016	BARRIOS
2014	2014	[103].2014	[103]	6	female	140.1	221	155	1	-18.5099	NA	0	0	0	1	0	C1.8.2014	BARRIOS
2015	2015	[103].2015	[103]	6	female	150.35	221	155	3	-18.2802	8.99346	0	0	0	1	0	AZ7.2015	BARRIOS
2014	2014	[127].2014	[127]	4	female	146	230	168	1	-19.3255	NA	0	0	0	1	0	AZ3.2014	BARRIOS
2015	2015	[127].2015	[127]	6	female	180.5	230	168	6	-21.079	10.1357	0	1	0	0	0	AZ1.2015	BARRIOS
2016	2016	[127].2016	[127]	6	female	164.9	230	168	3	NA	NA	0	0	0	NA	UNK	C0.6.2016	BARRIOS
2017	2017	[127].2017	[127]	6	female	NA	230	168	5	NA	NA	0	0	0	NA	UNK	C0.1.2017	BARRIOS
2014	2014	[132].2014	[132]	4	female	137.1	223	161	1	NA	NA	0	0	0	NA	UNK	NA	BARRIOS
2016	2016	[141].2016	[141]	6	female	159.2	229	179	1	-21.26	10.07	0	0	0	0	UNK	AZ12.2016	BARRIOS
2017	2016	[141].2017	[141]	6	female	NA	229	179	1	NA	NA	0	0	1	NA	1	NA	BARRIOS
2017	2016	[150].2017	[150]	6	female	NA	NA	NA	3	NA	NA	0	0	1	NA	1	NA	BARRIOS
2014	2014	[160].2014	[160]	6	female	155	236	176	1	-20.2445	5.7776	0	0	0	0	UNK	2.3.2014	BARRIOS
2015	2015	[181].2015	[181]	6	female	176.15	242	176	6	-21.6	9.81	0	0	0	0	UNK	C0.5.2015	BARRIOS
2015	2015	[182].2015	[182]	6	female	125.2	233	166	2	NA	NA	0	0	0	NA	UNK	NA	BARRIOS
2016	2016	[182].2016	[182]	6	female	NA	233	166	2	NA	NA	0	0	0	NA	UNK	C2.7.2016	BARRIOS
2017	2016	[182].2017	[182]	6	female	NA	233	166	1	NA	NA	0	0	1	NA	1	NA	BARRIOS
2015	2015	[183].2015	[183]	6	female	182.55	221	160	4	NA	NA	0	0	0	NA	UNK	AZ2.2015	BARRIOS
2016	2016	[183].2016	[183]	6	female	143.4	221	160	1	-21.66	9.48	0	0	0	0	UNK	C1.3.2016	BARRIOS
2017	2017	[183].2017	[183]	6	female	NA	221	160	1	NA	NA	0	0	0	NA	UNK	NA	BARRIOS
2015	2015	[185].2015	[185]	6	female	153.7	NA	NA	2	NA	NA	0	0	0	NA	UNK	AZ3.2015	BARRIOS
2016	2016	[185].2016	[185]	6	female	176.2	NA	NA	1	-23.04	5.84	0	0	0	0	UNK	AZ9.2016	BARRIOS
2015	2015	[186].2015	[186]	6	female	173.4	NA	NA	1	NA	NA	0	0	0	NA	UNK	NA	BARRIOS
2015	2015	[188].2015	[188]	6	female	172.35	236	164	2	-21.84	11.21	0	0	0	0	UNK	C1.10.2015	BARRIOS
2016	2016	[188].2016	[188]	6	female	178.8	236	164	1	NA	NA	0	0	0	NA	UNK	NA	BARRIOS
2015	2015	[192].2015	[192]	4	female	159.3	230	168	2	-22.6	4.74	0	0	0	0	UNK	C0.3.2015	BARRIOS
2015	2015	[193].2015	[193]	4	female	160.5	229	168	2	-21.18	6.56	0	0	0	0	UNK	C2.10.2015	BARRIOS
2015	2015	[194].2015	[194]	4	female	193.8	237.667	177.667	2	-23.48	6.25	0	0	0	0	UNK	C1.5.2015	BARRIOS
2016	2016	[194].2016	[194]	6	female	NA	237.667	177.667	1	NA	NA	0	0	0	NA	UNK	NA	BARRIOS
2017	2017	[194].2017	[194]	6	female	156.1	237.667	177.667	6	NA	NA	0	0	0	NA	UNK	C0.3.2017	BARRIOS
2015	2015	[200].2015	[200]	4	female	181.1	222	160	1	-23.34	7.14	0	0	0	0	UNK	C2.2.2015	BARRIOS
2017	2016	[200].2017	[200]	6	female	145	222	160	6	NA	NA	0	0	1	NA	1	NA	BARRIOS
2015	2015	[214].2015	[214]	6	female	168.3	230	172	1	NA	NA	0	0	0	NA	UNK	NA	BARRIOS
2016	2016	[214].2016	[214]	6	female	172	230	172	2	-21.34	7.38	0	0	0	0	UNK	C1.8.2016	BARRIOS
2017	2017	[214].2017	[214]	6	female	NA	230	172	1	-21.81	12.98	0	0	0	0	UNK	C1.8.2017	BARRIOS
2015	2015	[224].2015	[224]	4	female	167.5	240	175	1	NA	NA	0	0	0	NA	UNK	NA	BARRIOS
2017	2017	[248].2017	[248]	6	female	NA	NA	NA	1	NA	NA	0	0	0	NA	UNK	C1.9.2017	BARRIOS
2017	2017	[269].2017	[269]	6	female	NA	NA	NA	1	NA	NA	0	0	0	NA	UNK	NA	BARRIOS
2017	2017	[292].2017	[292]	6	female	147.6	220.5	159	2	NA	NA	0	0	0	NA	UNK	NA	BARRIOS
2017	2017	[293].2017	[293]	6	female	NA	NA	NA	2	NA	NA	0	0	0	NA	UNK	C2.5.2017	BARRIOS
2017	2017	[302].2017	[302]	6	female	NA	NA	NA	2	NA	NA	0	0	0	NA	UNK	NA	BARRIOS
2014	2014	[3HX].2014	[3HX]	6	female	164.775	237	175	4	-24.1121	NA	0	0	0	0	UNK	C1.2.2014	BARRIOS
2015	2015	[3HX].2015	[3HX]	6	female	153.3	237	175	1	-21.8658	9.70059	0	1	0	0	0	C1.1.2015	BARRIOS
2016	2016	[3HX].2016	[3HX]	6	female	NA	237	175	1	NA	NA	0	0	0	NA	UNK	NA	BARRIOS
2017	2016	[3HX].2017	[3HX]	6	female	NA	237	175	5	NA	NA	0	0	1	NA	1	C1.2.2017	BARRIOS
2016	2016	[A0].2016	[A0]	6	female	168.6	232	169	1	-20.66	10.3	0	0	0	0	UNK	C0.5.2016	BARRIOS
2017	2017	[A0].2017	[A0]	6	female	152	232	169	2	NA	NA	0	0	0	NA	UNK	C0.2.2017	BARRIOS
2016	2016	[A1].2016	[A1]	6	female	143.8	216	161	1	-22.51	6.93	0	0	0	0	UNK	C1.5.2016	BARRIOS
2016	2016	[A2].2016	[A2]	6	female	169.9	229	167	3	-21.64	9.77	0	0	0	0	UNK	C2.2A.2016	BARRIOS
2016	2016	[A3].2016	[A3]	6	female	166.3	232	172	2	-22.62	5.56	0	0	0	0	UNK	AZ4.2016	BARRIOS
2016	2016	[A5].2016	[A5]	6	female	176.15	231.5	175	3	-21.9	17.25	0	0	0	0	UNK	C0.2.2016	BARRIOS
2017	2016	[A5].2017	[A5]	6	female	165	231.5	175	4	NA	NA	0	0	1	NA	1	NA	BARRIOS
2017	2017	[B2].2017	[B2]	6	female	148.3	229	163	3	NA	NA	0	0	0	NA	UNK	NA	BARRIOS
2016	2016	[B4].2016	[B4]	6	female	143.3	230.5	167	1	-21.04	11.18	0	0	0	0	UNK	C2.6.2016	BARRIOS
2017	2017	[B4].2017	[B4]	6	female	133.6	230.5	167	2	NA	NA	0	0	0	NA	UNK	NA	BARRIOS
2016	2016	[B7].2016	[B7]	6	female	173	240	173	1	-20.15	6.71	0	0	0	0	UNK	C0.3.2016	BARRIOS
2017	2017	[B7].2017	[B7]	6	female	NA	240	173	4	NA	NA	0	0	0	NA	UNK	AZ1.2017	BARRIOS
2017	2017	[B8_-_M3U].2017	[B8_-_M3U]	6	female	164.9	235	170	1	NA	NA	0	0	0	NA	UNK	NA	BARRIOS
2016	2016	[B9].2016	[B9]	4	female	177.7	240	173	1	NA	NA	0	0	0	NA	UNK	C2.13.2016	BARRIOS
2016	2016	[C1].2016	[C1]	6	female	140	225	162	1	-21.1	8.55	0	0	0	0	UNK	C1.7.2016	BARRIOS
2016	2016	[C2].2016	[C2]	6	female	167.1	221	160	1	NA	NA	0	0	0	NA	UNK	C1.11.2016	BARRIOS
2017	2016	[C5].2017	[C5]	4	female	154.2	236	170	3	NA	NA	0	0	1	NA	1	C2.13.2017	BARRIOS
2017	2017	[D1].2017	[D1]	6	female	146	239	175	1	NA	NA	0	0	0	NA	UNK	C1.7.2017	BARRIOS
2017	2017	[D3].2017	[D3]	4	female	159.9	232	169	2	NA	NA	0	0	0	NA	UNK	C2.10.2017	BARRIOS
2017	2017	[D5].2017	[D5]	4	female	197.7	227	169	2	NA	NA	0	0	0	NA	UNK	NA	BARRIOS
2017	2017	[D7].2017	[D7]	4	female	NA	225	166	3	NA	NA	0	0	0	NA	UNK	NA	BARRIOS
2017	2017	[E2].2017	[E2]	6	female	174.4	227	168	1	NA	NA	0	0	0	NA	UNK	NA	BARRIOS
2017	2017	[E3].2017	[E3]	6	female	162.5	227	176	1	NA	NA	0	0	0	NA	UNK	NA	BARRIOS
2014	2013	[HJR].2014	[HJR]	4	female	191	230.429	163.857	6	NA	NA	0	0	1	NA	1	C2.2.2014	BARRIOS
2015	2014	[HJR].2015	[HJR]	6	female	NA	230.429	163.857	6	NA	NA	0	0	1	NA	1	C2.3A.2015	BARRIOS
2016	2015	[HJR].2016	[HJR]	6	female	NA	230.429	163.857	1	NA	NA	0	0	1	NA	1	NA	BARRIOS
2017	2017	[HJR].2017	[HJR]	6	female	139.6	230.429	163.857	2	NA	NA	0	0	0	NA	UNK	NA	BARRIOS
2014	2014	[HJT].2014	[HJT]	6	female	140	228.667	164	3	NA	NA	0	0	1	NA	1	C2.3.2014	BARRIOS
2015	2015	[HJT].2015	[HJT]	6	female	156.2	228.667	164	3	NA	NA	0	0	1	NA	1	NA	BARRIOS
2016	2016	[HJT].2016	[HJT]	6	female	NA	228.667	164	2	NA	NA	0	0	0	NA	UNK	C2.4A.2016	BARRIOS
2017	2016	[HJT].2017	[HJT]	6	female	127.967	228.667	164	3	NA	NA	0	0	1	NA	1	NA	BARRIOS
2014	2014	[JHX].2014	[JHX]	4	female	NA	NA	NA	1	NA	NA	0	0	1	NA	1	NA	BARRIOS
2016	2016	[M3U].2016	[M3U]	6	female	155.9	231	169	2	NA	NA	0	0	0	NA	UNK	AZ5.2016	BARRIOS
2014	2014	[M4W].2014	[M4W]	6	female	178	236	173	1	-21.1385	NA	0	0	0	0	UNK	NA	BARRIOS
2014	2014	[RTU].2014	[RTU]	6	female	180	231	172	1	-13.4571	7.8776	0	0	0	1	0	C0.4.2014	BARRIOS
2014	2014	[RUF].2014	[RUF]	4	female	169.033	221.5	160.5	3	-21.7681	6.5776	0	0	0	0	UNK	C2.6.2014	BARRIOS
2015	2015	[RUF].2015	[RUF]	6	female	176.1	221.5	160.5	3	-21.5618	6.65449	0	1	0	0	0	C0.2.2015	BARRIOS
2016	2016	[RUF].2016	[RUF]	6	female	178.65	221.5	160.5	2	NA	NA	0	1	0	NA	0	C0.1.2016	BARRIOS
2014	2014	[RUJ].2014	[RUJ]	4	female	170	218	159	2	-21.8779	6.3566	0	0	0	0	UNK	AZ4.2014	BARRIOS
2015	2015	[U1H].2015	[U1H]	4	female	NA	NA	NA	5	NA	NA	0	0	0	NA	UNK	NA	BARRIOS
2014	2013	[U1T].2014	[U1T]	4	female	171.667	229.75	164	6	NA	NA	0	0	1	NA	1	AZ2.2014	BARRIOS
2015	2015	[U1T].2015	[U1T]	6	female	170.4	229.75	164	2	NA	NA	0	0	1	NA	1	NA	BARRIOS
2017	2016	[U1T].2017	[U1T]	6	female	NA	229.75	164	1	NA	NA	0	0	1	NA	1	NA	BARRIOS
2014	2014	[U20].2014	[U20]	4	female	158.1	217.5	153.333	2	-19.2227	6.0476	0	0	0	1	0	AZ8.2014	BARRIOS
2015	2015	[U20].2015	[U20]	6	female	184	217.5	153.333	1	-21.8658	7.03525	0	0	0	0	UNK	NA	BARRIOS
2016	2016	[U20].2016	[U20]	6	female	169.7	217.5	153.333	4	NA	NA	0	0	0	NA	UNK	AZ7.2016	BARRIOS
2017	2017	[U20].2017	[U20]	6	female	NA	217.5	153.333	2	NA	NA	0	0	0	NA	UNK	NA	BARRIOS
2017	2017	[U3X].2017	[U3X]	6	female	195	239	172	5	NA	NA	0	0	1	NA	1	NA	BARRIOS
2014	2014	[VE].2014	[VE]	6	female	NA	233	172	1	NA	NA	0	0	1	NA	1	NA	BARRIOS
2015	2014	[VE].2015	[VE]	6	female	164.9	233	172	7	NA	NA	0	0	1	NA	1	NA	BARRIOS
2016	2016	[VE].2016	[VE]	6	female	NA	233	172	2	NA	NA	0	0	0	NA	UNK	NA	BARRIOS
2017	2017	[VE].2017	[VE]	6	female	144.2	233	172	2	NA	NA	0	0	0	NA	UNK	NA	BARRIOS
2014	2014	[VS].2014	[VS]	6	female	205	NA	NA	1	-15.9275	6.54325	0	0	0	1	0	C2.4.2014	BARRIOS
2014	2014	[XN].2014	[XN]	6	female	182.1	234.5	167.333	4	-19.9281	NA	0	0	0	1	0	C0.1.2014	BARRIOS
2014	2014	[XP].2014	[XP]	6	female	163.05	229	169	2	-20.9995	8.4656	0	0	0	0	UNK	AZ7.2014	BARRIOS
2015	2015	[XP].2015	[XP]	6	female	160.8	229	169	2	-21.9553	6.4641	0	0	0	0	UNK	C0.1.2015	BARRIOS
2015	2015	[XR].2015	[XR]	6	female	145.6	NA	NA	3	-20.11	6.91	0	0	0	0	UNK	C1.6.2015	BARRIOS
2017	2017	[XR].2017	[XR]	6	female	NA	NA	NA	1	NA	NA	0	0	0	NA	UNK	NA	BARRIOS
2014	2014	[XS].2014	[XS]	6	female	165	233	169.25	3	-16.651	7.86605	0	0	0	1	0	C2.8.2014	BARRIOS
2015	2015	[XS].2015	[XS]	6	female	163.1	233	169.25	2	-22.2861	8.63989	0	0	0	0	UNK	C0.2A.2015	BARRIOS
2016	2016	[XS].2016	[XS]	6	female	170	233	169.25	2	NA	NA	0	0	0	NA	UNK	C2.3.2016	BARRIOS
2015	2015	[XX].2015	[XX]	6	female	183	241	174	4	NA	NA	0	0	0	NA	UNK	NA	BARRIOS
2016	2016	[XX].2016	[XX]	6	female	NA	241	174	3	NA	NA	0	0	0	NA	UNK	NA	BARRIOS
2017	2017	[XX].2017	[XX]	6	female	NA	241	174	2	NA	NA	0	0	1	NA	1	NA	BARRIOS
2014	2014	R[011].2014	R[011]	4	female	167.9	243	179	3	-22.2248	13.7784	0	0	0	0	UNK	NA	DONANA
2015	2015	R[011].2015	R[011]	6	female	140	243	179	1	-21.5887	12.8827	0	1	0	0	0	NA	DONANA
2014	2014	R[012].2014	R[012]	4	female	142.4	232	168	1	-21.7787	NA	0	0	0	0	UNK	NA	DONANA
2015	2015	R[012].2015	R[012]	6	female	149.5	242	173	1	-20.9896	14.4057	0	0	0	0	UNK	BO3.2015	DONANA
2016	2016	R[012].2016	R[012]	6	female	166	240	174	1	NA	NA	0	1	0	NA	0	NA	DONANA
2017	2017	R[012].2017	R[012]	6	female	162	240	171	1	-22.31	10.7	0	0	0	0	UNK	BO5.2017	DONANA
2014	2014	R[04R].2014	R[04R]	4	female	137.8	222	164	1	-21.729	11.0748	0	0	0	0	UNK	BO2.2014	DONANA
2014	2014	R[04T].2014	R[04T]	4	female	150.6	221	160	1	-22.1675	9.95725	0	0	0	0	UNK	NA	DONANA
2015	2015	R[04T].2015	R[04T]	6	female	136.4	229	166	1	-22.0853	9.95725	0	0	0	0	UNK	BO16.2015	DONANA
2016	2016	R[056].2016	R[056]	6	female	134.5	235	170	1	-20.7646	10.2567	0	0	0	0	UNK	NA	DONANA
2017	2017	R[056].2017	R[056]	6	female	140.3	236.5	168.5	2	-22.19	10.51	0	0	0	0	UNK	HU23.2017	DONANA
2014	2014	R[057].2014	R[057]	4	female	144.85	222.5	167	2	-22.817	10.5948	0	0	0	0	UNK	BO3.2014	DONANA
2014	2014	R[059].2014	R[059]	4	female	136	238.5	180	1	NA	NA	0	0	0	NA	UNK	NA	DONANA
2015	2015	R[059].2015	R[059]	6	female	142	238.5	180	1	NA	NA	0	0	0	NA	UNK	NA	DONANA
2016	2016	R[059].2016	R[059]	6	female	NA	238.5	180	1	NA	NA	0	0	1	NA	1	NA	DONANA
2014	2014	R[05A].2014	R[05A]	4	female	117.1	220	162	1	NA	NA	0	0	0	NA	UNK	NA	DONANA
2016	2015	R[05F].2016	R[05F]	4	female	162.5	238.5	174.5	2	-21.2922	10.5831	0	0	1	0	1	BO15.2016	DONANA
2017	2016	R[05F].2017	R[05F]	6	female	NA	238.5	174.5	1	NA	NA	0	0	1	NA	1	NA	DONANA
2014	2014	R[05H].2014	R[05H]	4	female	139.7	240	177	1	NA	NA	0	0	0	NA	UNK	NA	DONANA
2015	2015	R[05M].2015	R[05M]	4	female	134.4	220	163	1	-22.38	10.58	0	0	0	0	UNK	HU11.2015	DONANA
2015	2015	R[089].2015	R[089]	6	female	157.35	237	171.5	2	NA	NA	0	0	0	NA	UNK	NA	DONANA
2014	2014	R[0J0].2014	R[0J0]	4	female	138	239	178	1	NA	NA	0	0	0	NA	UNK	NA	DONANA
2014	2014	R[0J9].2014	R[0J9]	4	female	127	240	176	1	NA	NA	0	0	0	NA	UNK	NA	DONANA
2015	2015	R[0J9].2015	R[0J9]	6	female	135	236	183	1	-21.8301	7.00805	0	1	0	0	0	BO16.2015	DONANA
2014	2014	R[0JH].2014	R[0JH]	4	female	161	231	167	1	NA	NA	0	0	0	NA	UNK	NA	DONANA
2015	2015	R[0JH].2015	R[0JH]	6	female	137	234	172	1	NA	NA	0	0	0	NA	UNK	NA	DONANA
2016	2016	R[0JH].2016	R[0JH]	6	female	159.9	231.5	165	2	NA	NA	0	0	0	NA	UNK	HU21.2016	DONANA
2014	2014	R[0JJ].2014	R[0JJ]	4	female	147	238	178	1	-22.6348	11.142	0	0	0	0	UNK	NA	DONANA
2015	2015	R[0JJ].2015	R[0JJ]	6	female	135.25	238	178	2	-21.4992	13.1274	0	0	0	0	UNK	HU20.2015	DONANA
2015	2015	R[0JV].2015	R[0JV]	4	female	140	232	172	1	NA	NA	0	0	0	NA	UNK	NA	DONANA
2015	2015	R[0JX].2015	R[0JX]	4	female	139.3	232	172	2	-22.28	11.41	0	0	0	0	UNK	HU24.2015	DONANA
2016	2016	R[170].2016	R[170]	4	female	147.4	220	160	1	NA	NA	0	0	0	NA	UNK	NA	DONANA
2015	2015	R[182].2015	R[182]	4	female	157.333	233.5	175.5	3	-21.6781	13.753	0	0	1	0	1	BO15.2015	DONANA
2016	2016	R[182].2016	R[182]	6	female	160.65	233.5	175.5	2	-18.86	14.1733	0	0	0	1	0	BO26.2016	DONANA
2015	2015	R[183].2015	R[183]	4	female	161.6	237	177	2	NA	NA	0	0	0	NA	UNK	NA	DONANA
2015	2015	R[184].2015	R[184]	4	female	149.15	224	170	2	-21.42	12.55	0	0	0	0	UNK	HU16.2015	DONANA
2015	2015	R[189].2015	R[189]	4	female	142.1	235	167	2	-21.84	5.69	0	0	0	0	UNK	HU19.2015	DONANA
2015	2015	R[18A].2015	R[18A]	4	female	138.3	237.5	163.5	2	NA	NA	0	0	0	NA	UNK	NA	DONANA
2017	2017	R[18A].2017	R[18A]	6	female	179.2	237.5	163.5	1	-20.43	8.92	0	0	0	0	UNK	BO8.2017	DONANA
2015	2015	R[18C].2015	R[18C]	4	female	142	235	169	1	-21.78	8.76	0	0	0	0	UNK	BO11.2015	DONANA
2015	2015	R[18F].2015	R[18F]	4	female	123	234	175	1	NA	NA	0	0	0	NA	UNK	NA	DONANA
2015	2015	R[18H].2015	R[18H]	4	female	129	225	167	1	NA	NA	0	0	0	NA	UNK	NA	DONANA
2015	2015	R[18L].2015	R[18L]	4	female	128	224	164	1	NA	NA	0	0	0	NA	UNK	NA	DONANA
2017	2017	R[18L].2017	R[18L]	6	female	168.1	235	169	1	-22.11	10.99	0	0	0	0	UNK	HU16.2017	DONANA
2015	2015	R[18V].2015	R[18V]	4	female	179	231	175	1	NA	NA	0	0	0	NA	UNK	NA	DONANA
2015	2015	R[18W].2015	R[18W]	4	female	167	237	174	1	NA	NA	0	0	0	NA	UNK	NA	DONANA
2015	2015	R[190].2015	R[190]	4	female	186.2	240	173	1	-22.12	7.23	0	0	0	0	UNK	HU6.2015	DONANA
2016	2015	R[190].2016	R[190]	4	female	NA	240	173	1	NA	NA	0	0	1	NA	1	NA	DONANA
2015	2015	R[192].2015	R[192]	4	female	160.2	224	165	1	-22.18	11.74	0	0	0	0	UNK	HU1.2015	DONANA
2015	2015	R[193].2015	R[193]	4	female	148.4	230	159	1	-21.25	5.98	0	0	0	0	UNK	HU9.2015	DONANA
2015	2015	R[195].2015	R[195]	4	female	141.3	227	167	1	-22.04	11.94	0	0	0	0	UNK	HU22.2015	DONANA
2015	2015	R[196].2015	R[196]	4	female	136.7	234	172	1	-21.9	8.78	0	0	0	0	UNK	HU12.2015	DONANA
2017	2017	R[1H3].2017	R[1H3]	6	female	152.8	237	171	1	NA	NA	0	0	0	NA	UNK	NA	DONANA
2016	2015	R[7P5].2016	R[7P5]	4	female	153.375	253.5	182.5	4	-22.08	12.22	0	0	1	0	1	BO27.2016	DONANA
2017	2017	R[7P5].2017	R[7P5]	6	female	161.1	253.5	182.5	1	NA	NA	0	0	0	NA	UNK	NA	DONANA
2016	2015	R[7P6].2016	R[7P6]	4	female	123.8	240	180	1	NA	NA	1	0	1	NA	1	NA	DONANA
2016	2016	R[7P9].2016	R[7P9]	4	female	163.4	241	175	2	NA	NA	0	0	1	NA	1	NA	DONANA
2016	2016	R[7PC].2016	R[7PC]	6	female	140.8	235	170	1	NA	NA	0	0	0	NA	UNK	NA	DONANA
2016	2016	R[7PF].2016	R[7PF]	4	female	151.2	245	180	1	-23.59	13.35	0	0	0	0	UNK	HU1.2016	DONANA
2016	2016	R[7PH].2016	R[7PH]	6	female	146.1	236	169	1	-23.2325	9.54959	0	0	0	0	UNK	NA	DONANA
2016	2016	R[7PP].2016	R[7PP]	4	female	129.2	238	168	1	-21.927	5.55142	0	0	0	0	UNK	NA	DONANA
2016	2016	R[7PW].2016	R[7PW]	6	female	131.6	237	175	1	NA	NA	0	0	0	NA	UNK	NA	DONANA
2016	2016	R[7PX].2016	R[7PX]	6	female	149.95	235	173	2	-24.49	8.39	0	0	0	0	UNK	HU16.2016	DONANA
2016	2016	R[7R4].2016	R[7R4]	4	female	163.15	231	173	2	-21.7303	14.4181	0	0	0	0	UNK	BO29.2016	DONANA
2016	2016	R[7R6].2016	R[7R6]	4	female	158.3	242	176	1	-21.9717	8.13527	0	0	0	0	UNK	NA	DONANA
2016	2016	R[7RW].2016	R[7RW]	4	female	157	234	174	1	-22.28	8.69	0	0	0	0	UNK	HU26.2016	DONANA
2016	2016	R[7RX].2016	R[7RX]	4	female	152.2	243	179	1	-18.73	4.8	0	0	0	1	0	HU9.2016	DONANA
2016	2016	R[7T0].2016	R[7T0]	4	female	174.4	229	171	1	-21.87	8.69	0	0	0	0	UNK	HU6.2016	DONANA
2016	2016	R[7T6].2016	R[7T6]	4	female	114.8	222	163	1	NA	NA	0	0	0	NA	UNK	NA	DONANA
2016	2016	R[7TU].2016	R[7TU]	4	female	160.1	231	169	1	NA	NA	0	0	0	NA	UNK	HU29.2016	DONANA
2017	2017	R[7TU].2017	R[7TU]	6	female	161.3	237	166	1	-17.47	7.61	0	0	0	1	0	HU13.2017	DONANA
2016	2016	R[7TV].2016	R[7TV]	4	female	159.2	250	180	1	NA	NA	0	0	0	NA	UNK	NA	DONANA
2016	2016	R[7UH].2016	R[7UH]	4	female	143.8	230	170	1	NA	NA	0	0	0	NA	UNK	NA	DONANA
2016	2016	R[7UJ].2016	R[7UJ]	4	female	150.25	243	175.5	2	-22.58	8.14	0	0	0	0	UNK	HU7.2016	DONANA
2017	2017	R[7UJ].2017	R[7UJ]	6	female	166.2	243	175.5	1	-20.48	4.97	0	0	0	0	UNK	HU6.2017	DONANA
2016	2016	R[7UL].2016	R[7UL]	4	female	145.3	230	171	1	NA	NA	0	0	0	NA	UNK	NA	DONANA
2016	2016	R[7UN].2016	R[7UN]	4	female	135.5	238	167	1	NA	NA	0	0	0	NA	UNK	NA	DONANA
2017	2017	R[7UN].2017	R[7UN]	6	female	150.5	236	171	1	-16.02	7.54	0	0	0	1	0	BO36.2017	DONANA
2016	2016	R[7UP].2016	R[7UP]	4	female	139.2	233	171	1	NA	NA	0	0	0	NA	UNK	NA	DONANA
2017	2016	R[905F].2017	R[905F]	6	female	174.5	241	175	1	NA	NA	0	0	1	NA	1	NA	DONANA
2016	2016	R[9J1].2016	R[9J1]	4	female	136.9	216	158	1	NA	NA	0	0	0	NA	UNK	NA	DONANA
2017	2017	R[9J8].2017	R[9J8]	6	female	138.4	236	174	1	NA	NA	0	0	0	NA	UNK	NA	DONANA
2017	2017	R[9JV].2017	R[9JV]	6	female	152.6	237	175	2	-22.83	11.05	0	0	0	0	UNK	CA2.2017	DONANA
2017	2017	R[9L0].2017	R[9L0]	6	female	121.9	237	172	1	NA	NA	0	0	0	NA	UNK	NA	DONANA
2017	2017	R[9LJ].2017	R[9LJ]	4	female	136.6	227	166	1	-22.88	11.05	0	0	0	0	UNK	HUD25.2017	DONANA
2017	2017	R[9PX].2017	R[9PX]	4	female	160.3	225	165	1	-23.69	11.19	0	0	0	0	UNK	HU27.2017	DONANA
2017	2017	R[9TU].2017	R[9TU]	6	female	157.7	229	168	1	-22.99	10.55	0	0	0	0	UNK	BO1.2017	DONANA
2016	2016	R[9TW].2016	R[9TW]	4	female	165.5	228	161	1	-20.34	14.92	0	0	0	0	UNK	BO35.2016	DONANA
2017	2017	R[9VH].2017	R[9VH]	4	female	167.1	240	172	1	-23.28	12.05	0	0	0	0	UNK	HU7.2017	DONANA
2017	2017	R[9XH].2017	R[9XH]	4	female	157.9	225	162	2	-22.5	10.21	0	0	0	0	UNK	BO26.2017	DONANA
2017	2016	R[A18].2017	R[A18]	4	female	118.2	225	163	1	NA	NA	0	0	1	NA	1	NA	DONANA
2017	2017	R[A20].2017	R[A20]	4	female	164.8	245	178	1	NA	NA	0	0	1	NA	1	NA	DONANA
2017	2017	R[A23].2017	R[A23]	6	female	131.5	244	175	1	NA	NA	0	0	0	NA	UNK	NA	DONANA
2017	2017	R[A27].2017	R[A27]	4	female	165.8	234	177	2	-22.13	13.29	0	0	0	0	UNK	BO18.2017	DONANA
2017	2017	R[A28].2017	R[A28]	4	female	139.5	247	179	1	NA	NA	0	0	0	NA	UNK	NA	DONANA
2017	2017	R[A30].2017	R[A30]	6	female	154.6	237	171	1	NA	NA	0	0	0	NA	UNK	NA	DONANA
2017	2017	R[A31].2017	R[A31]	6	female	159.4	242	178	2	-21.93	10.6	0	0	0	0	UNK	HUD15.2017	DONANA
2017	2017	R[A32].2017	R[A32]	6	female	157.7	236	171	2	NA	NA	0	0	0	NA	UNK	NA	DONANA
2017	2017	R[A33].2017	R[A33]	6	female	142	237	173	1	NA	NA	0	0	0	NA	UNK	NA	DONANA
2017	2017	R[A34].2017	R[A34]	6	female	149.8	229	164	2	-22.75	9.73	0	0	0	0	UNK	HU20.2017	DONANA
2017	2017	R[A36].2017	R[A36]	6	female	150.3	238	170	1	NA	NA	0	0	0	NA	UNK	NA	DONANA
2017	2017	R[A37].2017	R[A37]	6	female	132.9	245	174	1	NA	NA	0	0	0	NA	UNK	NA	DONANA
2017	2017	R[A38].2017	R[A38]	6	female	143.5	231	164	1	NA	NA	0	0	0	NA	UNK	NA	DONANA
2017	2017	R[A52].2017	R[A52]	4	female	137.3	220	158	1	NA	NA	0	0	0	NA	UNK	NA	DONANA
2017	2017	R[A63].2017	R[A63]	6	female	177.1	240	176	1	NA	NA	0	0	0	NA	UNK	NA	DONANA
2017	2017	R[A64].2017	R[A64]	4	female	135.2	221	161	1	NA	NA	0	0	0	NA	UNK	NA	DONANA
2017	2017	R[A76].2017	R[A76]	4	female	182.7	237	174	1	-22.49	6.96	0	0	0	0	UNK	NA	DONANA
2017	2017	R[A77].2017	R[A77]	6	female	163.3	229	174	1	-16.56	7.68	0	0	0	1	0	HUD14.2017	DONANA
2017	2017	R[A81].2017	R[A81]	4	female	150.2	229	167	1	-22.59	11.06	0	0	0	0	UNK	BO29.2017	DONANA
2017	2017	R[A84].2017	R[A84]	4	female	140	220	159	1	-23.22	12.77	0	0	0	0	UNK	HU35.2017	DONANA
2017	2017	R[A85].2017	R[A85]	6	female	163	231	168	1	-21.49	11.05	0	0	0	0	UNK	HU26.2017	DONANA
2017	2017	R[A87].2017	R[A87]	6	female	151.3	230	167	1	-23.03	10.13	0	0	0	0	UNK	HU21.2017	DONANA
2017	2017	R[A91].2017	R[A91]	4	female	176.5	236	171	1	-23.31	10.67	0	0	0	0	UNK	HUD40.2017	DONANA
2017	2017	R[A92].2017	R[A92]	4	female	147.5	235	168	1	-22.52	12.29	0	0	0	0	UNK	HUD22.2017	DONANA
2017	2017	R[AAJ].2017	R[AAJ]	4	female	129.5	234	174	1	-23.08	10.95	0	0	0	0	UNK	HU33.2017	DONANA
2017	2017	R[WPR].2017	R[WPR]	6	female	141.667	230.333	165	3	NA	NA	0	0	1	NA	1	NA	DONANA
2014	2013	V[WNR].2014	V[WNR]	4	female	160.8	229.6	170.6	3	NA	NA	0	0	1	NA	1	NA	DONANA
2015	2015	V[WNR].2015	V[WNR]	6	female	141	229.6	170.6	1	NA	NA	0	0	1	NA	1	NA	DONANA
2016	2016	V[WNR].2016	V[WNR]	6	female	170.567	229.6	170.6	4	-21.89	11.64	0	0	1	0	1	BO28.2016	DONANA
2014	2014	V[WP6].2014	V[WP6]	4	female	155.7	237	172	1	-23.2355	13.452	0	0	0	0	UNK	NA	DONANA
2015	2015	V[WP6].2015	V[WP6]	6	female	167	235	176	1	NA	NA	0	0	0	NA	UNK	NA	DONANA
2016	2016	V[WP6].2016	V[WP6]	6	female	157.1	237	175	1	NA	NA	0	0	0	NA	UNK	NA	DONANA
2014	2014	V[WP7].2014	V[WP7]	4	female	126.6	232	170	1	-18.817	5.89031	0	0	0	1	0	NA	DONANA
2014	2014	V[WP9].2014	V[WP9]	4	female	140.9	232	173	1	-22.2964	11.4936	0	0	0	0	UNK	NA	DONANA
2016	2016	V[WP9].2016	V[WP9]	6	female	147.6	242	177	1	-21.16	6.67	0	0	0	0	UNK	BO10.2016	DONANA
2014	2014	V[WPF].2014	V[WPF]	4	female	139.95	243.5	184.25	2	-15.5475	NA	0	0	0	1	0	NA	DONANA
2015	2015	V[WPF].2015	V[WPF]	6	female	136.667	243.5	184.25	3	-21.696	13.345	0	0	0	0	UNK	BO18.2015	DONANA
2014	2014	V[WPJ].2014	V[WPJ]	4	female	168.1	231	173	1	-21.886	NA	0	0	0	0	UNK	NA	DONANA
2015	2015	V[WPJ].2015	V[WPJ]	6	female	130	233	174	1	-22.77	12.86	0	0	1	0	1	BO19.2015	DONANA
2014	2014	V[WPN].2014	V[WPN]	4	female	150.5	237	174	1	-20.484	8.51488	0	0	0	0	UNK	NA	DONANA
2015	2015	V[WPN].2015	V[WPN]	6	female	139	237	174	2	-21.9284	6.81767	0	0	0	0	UNK	BO17.2015	DONANA
2014	2014	V[WPP].2014	V[WPP]	4	female	150.15	237.5	174.5	2	-16.1588	14.7148	0	0	0	1	0	NA	DONANA
2015	2015	V[WPP].2015	V[WPP]	6	female	136	237	176	1	-19.7198	8.39512	0	0	0	1	0	NA	DONANA
2016	2016	V[WPP].2016	V[WPP]	6	female	193.7	237	173	1	-22.54	12.16	0	0	0	0	UNK	BO18.2016	DONANA
2014	2014	V[WPU].2014	V[WPU]	4	female	148.65	233.5	171	2	-21.5007	9.14031	0	0	0	0	UNK	NA	DONANA

## Sheet: Buchan_adult_condition_dataset
br.year	cap.year	ryr	code	age	sex	wing	p8	mass	capture	capday	date	dC_p9	dN_p9	geo_res	geo_mig	obs_res	iso_mig	res	zone	ma.p8	ryr.cap
2014	2014	[072].2014	[072]	6	male	238	174	175	1	83	2014-03-24	-21.2513	NA	0	0	0	0	UNK	BARRIOS	1.00575	[072].2014.1
2014	2014	[073].2014	[073]	6	male	236	170	170	1	83	2014-03-24	-19.5676	NA	0	0	0	1	0	BARRIOS	1	[073].2014.1
2014	2014	[074].2014	[074]	6	male	230	165	175	1	83	2014-03-24	-21.3228	NA	0	0	0	0	UNK	BARRIOS	1.06061	[074].2014.1
2014	2014	[076].2014	[076]	6	male	239	174	155	1	83	2014-03-24	-22.2526	NA	0	0	0	0	UNK	BARRIOS	0.890805	[076].2014.1
2014	2014	[078].2014	[078]	6	male	230.75	170.125	155	1	83	2014-03-24	-21.3943	NA	0	0	0	0	UNK	BARRIOS	0.911095	[078].2014.1
2014	2014	[080].2014	[080]	6	male	241	176	165	1	90	2014-03-31	-15.3287	6.0666	0	0	0	1	0	BARRIOS	0.9375	[080].2014.1
2014	2014	[080].2014	[080]	6	male	241	176	150	2	143	2014-05-23	-15.3287	6.0666	0	0	0	1	0	BARRIOS	0.852273	[080].2014.2
2014	2014	[081].2014	[081]	6	male	235	171.5	170	1	90	2014-03-31	-19.3277	5.9316	0	0	0	1	0	BARRIOS	0.991254	[081].2014.1
2014	2014	[082].2014	[082]	6	male	236	179	175	1	114	2014-04-24	-19.8785	8.75965	0	0	0	1	0	BARRIOS	0.977654	[082].2014.1
2014	2014	[083].2014	[083]	6	male	232	171	138.8	1	160	2014-06-09	-19.8525	8.2376	0	0	0	1	0	BARRIOS	0.811696	[083].2014.1
2014	2014	[104].2014	[104]	6	male	216	166	140.2	1	160	2014-06-09	NA	NA	0	0	0	NA	UNK	BARRIOS	0.844578	[104].2014.1
2014	2014	[3JA].2014	[3JA]	6	male	228.5	166	155	1	143	2014-05-23	-19.4823	9.5276	0	0	0	1	0	BARRIOS	0.933735	[3JA].2014.1
2014	2014	[3JA].2014	[3JA]	6	male	228.5	166	140	2	160	2014-06-09	-19.4823	9.5276	0	0	0	1	0	BARRIOS	0.843373	[3JA].2014.2
2014	2014	[3JA].2014	[3JA]	6	male	228.5	166	140	3	160	2014-06-09	-19.4823	9.5276	0	0	0	1	0	BARRIOS	0.843373	[3JA].2014.3
2014	2013	[HJP].2014	[HJP]	6	male	225.5	170	163	1	322	2013-11-18	NA	NA	0	0	1	NA	1	BARRIOS	0.958824	[HJP].2014.1
2014	2014	[HJP].2014	[HJP]	6	male	225.5	170	145	4	27	2014-01-27	NA	NA	0	0	1	NA	1	BARRIOS	0.852941	[HJP].2014.4
2014	2014	[HJP].2014	[HJP]	6	male	225.5	170	150	5	48	2014-02-17	NA	NA	0	0	1	NA	1	BARRIOS	0.882353	[HJP].2014.5
2014	2014	[HJP].2014	[HJP]	6	male	225.5	170	163	6	83	2014-03-24	NA	NA	0	0	1	NA	1	BARRIOS	0.958824	[HJP].2014.6
2014	2014	[HJU].2014	[HJU]	6	male	229	172.667	135	1	27	2014-01-27	NA	NA	0	0	1	NA	1	BARRIOS	0.781853	[HJU].2014.1
2014	2014	[HJV].2014	[HJV]	6	male	222.5	165.5	132.8	2	160	2014-06-09	-22.921	7.44321	0	0	0	0	UNK	BARRIOS	0.802417	[HJV].2014.2
2014	2014	[HJW].2014	[HJW]	6	male	228	169	175	1	143	2014-05-23	-18.8083	16.7086	0	0	0	1	0	BARRIOS	1.0355	[HJW].2014.1
2014	2014	[HJX].2014	[HJX]	6	male	237	169	170	1	143	2014-05-23	-19.5387	9.0686	0	0	0	1	0	BARRIOS	1.00592	[HJX].2014.1
2014	2014	[M37].2014	[M37]	6	male	233	170	165	1	83	2014-03-24	-21.6178	NA	0	0	0	0	UNK	BARRIOS	0.970588	[M37].2014.1
2014	2014	[RVH].2014	[RVH]	6	male	236	175.5	150	1	90	2014-03-31	-12.8285	9.7226	0	0	0	1	0	BARRIOS	0.854701	[RVH].2014.1
2014	2014	[RVH].2014	[RVH]	6	male	236	175.5	145	2	143	2014-05-23	-12.8285	9.7226	0	0	0	1	0	BARRIOS	0.826211	[RVH].2014.2
2014	2014	[RVH].2014	[RVH]	6	male	236	175.5	133	3	160	2014-06-09	-12.8285	9.7226	0	0	0	1	0	BARRIOS	0.757835	[RVH].2014.3
2014	2014	[RVH].2014	[RVH]	6	male	236	175.5	133	4	160	2014-06-09	-12.8285	9.7226	0	0	0	1	0	BARRIOS	0.757835	[RVH].2014.4
2014	2013	[U6].2014	[U6]	6	male	240	180	164	2	322	2013-11-18	NA	NA	0	0	1	NA	1	BARRIOS	0.911111	[U6].2014.2
2014	2014	[XH].2014	[XH]	6	male	224.5	165.5	145	1	83	2014-03-24	-17.8093	NA	0	0	0	1	0	BARRIOS	0.876133	[XH].2014.1
2014	2014	[XH].2014	[XH]	6	male	224.5	165.5	129.1	2	160	2014-06-09	-17.8093	NA	0	0	0	1	0	BARRIOS	0.78006	[XH].2014.2
2014	2014	[XH].2014	[XH]	6	male	224.5	165.5	129.1	3	160	2014-06-09	-17.8093	NA	0	0	0	1	0	BARRIOS	0.78006	[XH].2014.3
2014	2014	[XZ].2014	[XZ]	6	male	225	161	140	1	48	2014-02-17	NA	NA	0	0	0	NA	UNK	BARRIOS	0.869565	[XZ].2014.1
2014	2014	R[053].2014	R[053]	6	male	245	181	136.7	1	134	2014-05-14	NA	NA	0	0	0	NA	UNK	DONANA	0.755249	R[053].2014.1
2014	2014	R[058].2014	R[058]	6	male	242	178	129.4	1	164	2014-06-13	NA	NA	0	0	0	NA	UNK	DONANA	0.726966	R[058].2014.1
2014	2014	R[05C].2014	R[05C]	6	male	240	177	127.2	1	164	2014-06-13	NA	NA	0	0	0	NA	UNK	DONANA	0.718644	R[05C].2014.1
2014	2014	R[05R].2014	R[05R]	6	male	240	176	120.1	1	171	2014-06-20	NA	NA	0	0	0	NA	UNK	DONANA	0.682386	R[05R].2014.1
2014	2014	R[0JF].2014	R[0JF]	6	male	236	178	124	1	192	2014-07-11	NA	NA	0	0	0	NA	UNK	DONANA	0.696629	R[0JF].2014.1
2014	2014	V[WNM].2014	V[WNM]	6	male	242.8	180.8	134.9	2	101	2014-04-11	NA	NA	0	0	1	NA	1	DONANA	0.746128	V[WNM].2014.2
2014	2014	V[WNM].2014	V[WNM]	6	male	242.8	180.8	125.8	3	164	2014-06-13	NA	NA	0	0	1	NA	1	DONANA	0.695796	V[WNM].2014.3
2014	2014	V[WNP].2014	V[WNP]	6	male	238	172	129.8	2	164	2014-06-13	NA	NA	0	0	1	NA	1	DONANA	0.754651	V[WNP].2014.2
2014	2014	V[WNT].2014	V[WNT]	6	male	225	160	122	2	101	2014-04-11	NA	NA	0	0	1	NA	1	DONANA	0.7625	V[WNT].2014.2
2014	2014	V[WNU].2014	V[WNU]	6	male	229	164	135.4	2	80	2014-03-21	NA	NA	0	0	1	NA	1	DONANA	0.82561	V[WNU].2014.2
2014	2014	V[WNU].2014	V[WNU]	6	male	229	164	126.3	3	94	2014-04-04	NA	NA	0	0	1	NA	1	DONANA	0.770122	V[WNU].2014.3
2014	2014	V[WNU].2014	V[WNU]	6	male	229	164	129.1	4	164	2014-06-13	NA	NA	0	0	1	NA	1	DONANA	0.787195	V[WNU].2014.4
2014	2014	V[WP3].2014	V[WP3]	6	male	235	171	146.2	1	80	2014-03-21	-21.743	NA	0	0	0	0	UNK	DONANA	0.854971	V[WP3].2014.1
2014	2014	V[WP3].2014	V[WP3]	6	male	237	173	136	2	101	2014-04-11	-21.743	NA	0	0	0	0	UNK	DONANA	0.786127	V[WP3].2014.2
2014	2014	V[WP5].2014	V[WP5]	6	male	235	171	140.2	1	104	2014-04-14	-21.9565	15.084	0	0	0	0	UNK	DONANA	0.819883	V[WP5].2014.1
2014	2014	V[WP8].2014	V[WP8]	6	male	240.5	178	145.8	1	80	2014-03-21	-22.0728	14.676	0	0	0	0	UNK	DONANA	0.819101	V[WP8].2014.1
2014	2014	V[WP8].2014	V[WP8]	6	male	240.5	178	135.2	2	94	2014-04-04	-22.0728	14.676	0	0	0	0	UNK	DONANA	0.759551	V[WP8].2014.2
2014	2014	V[WP8].2014	V[WP8]	6	male	240.5	178	131.3	3	164	2014-06-13	-22.0728	14.676	0	0	0	0	UNK	DONANA	0.73764	V[WP8].2014.3
2014	2014	V[WPA].2014	V[WPA]	6	male	235	170	144.1	1	80	2014-03-21	-22.1721	NA	0	0	0	0	UNK	DONANA	0.847647	V[WPA].2014.1
2014	2014	V[WPA].2014	V[WPA]	6	male	235	179	137.1	2	94	2014-04-04	-22.1721	NA	0	0	0	0	UNK	DONANA	0.765922	V[WPA].2014.2
2014	2014	V[WPA].2014	V[WPA]	6	male	234	174	124.8	3	171	2014-06-20	-22.1721	NA	0	0	0	0	UNK	DONANA	0.717241	V[WPA].2014.3
2014	2014	V[WPC].2014	V[WPC]	6	male	235	172	152.4	1	80	2014-03-21	-21.4301	NA	0	0	0	0	UNK	DONANA	0.886047	V[WPC].2014.1
2014	2014	V[WPC].2014	V[WPC]	6	male	240	171	149.4	2	101	2014-04-11	-21.4301	NA	0	0	0	0	UNK	DONANA	0.873684	V[WPC].2014.2
2014	2014	V[WPC].2014	V[WPC]	6	male	236	173	130.2	3	164	2014-06-13	-21.4301	NA	0	0	0	0	UNK	DONANA	0.752601	V[WPC].2014.3
2014	2014	V[WPH].2014	V[WPH]	6	male	247	187	124.6	1	80	2014-03-21	-18.5067	NA	0	0	0	1	0	DONANA	0.66631	V[WPH].2014.1
2014	2014	V[WPT].2014	V[WPT]	6	male	238	175	134	1	94	2014-04-04	-21.465	7.26403	0	0	0	0	UNK	DONANA	0.765714	V[WPT].2014.1
2015	2015	[006].2015	[006]	6	male	224	165	144.3	1	143	2015-05-23	-21.96	10.25	0	0	0	0	UNK	BARRIOS	0.874545	[006].2015.1
2015	2015	[021].2015	[021]	6	male	228.333	169.667	155.7	5	56	2015-02-25	NA	NA	0	0	0	NA	UNK	BARRIOS	0.917682	[021].2015.5
2015	2015	[040].2015	[040]	6	male	242	177	171.2	3	61	2015-03-02	-18.09	9.43	0	0	0	1	0	BARRIOS	0.967232	[040].2015.3
2015	2015	[078].2015	[078]	6	male	230.75	170.125	148.3	4	21	2015-01-21	NA	NA	0	0	1	NA	1	BARRIOS	0.871712	[078].2015.4
2015	2015	[078].2015	[078]	6	male	230.75	170.125	149	7	61	2015-03-02	NA	NA	0	0	1	NA	1	BARRIOS	0.875827	[078].2015.7
2015	2015	[184].2015	[184]	6	male	224	164	130.1	1	70	2015-03-11	-21.58	11.34	0	0	0	0	UNK	BARRIOS	0.793293	[184].2015.1
2015	2015	[184].2015	[184]	6	male	224	164	134	3	143	2015-05-23	-21.58	11.34	0	0	0	0	UNK	BARRIOS	0.817073	[184].2015.3
2015	2015	[3JA].2015	[3JA]	6	male	228.5	166	146.1	4	70	2015-03-11	-17.6096	7.76958	0	1	0	1	0	BARRIOS	0.88012	[3JA].2015.4
2015	2015	[3JA].2015	[3JA]	6	male	228.5	166	150.1	5	114	2015-04-24	-17.6096	7.76958	0	1	0	1	0	BARRIOS	0.904217	[3JA].2015.5
2015	2015	[HJP].2015	[HJP]	6	male	225.5	170	146.6	7	170	2015-06-19	NA	NA	0	0	0	NA	UNK	BARRIOS	0.862353	[HJP].2015.7
2015	2015	[M37].2015	[M37]	6	male	231	168.5	130.4	2	70	2015-03-11	-18.1103	7.68798	0	0	0	1	0	BARRIOS	0.773887	[M37].2015.2
2015	2015	[RUU].2015	[RUU]	6	male	230	172	144	2	33	2015-02-02	-21.64	11.91	0	0	0	0	UNK	BARRIOS	0.837209	[RUU].2015.2
2015	2015	[U1N].2015	[U1N]	6	male	233	172	161.6	2	21	2015-01-21	-21.02	10.92	0	0	1	0	1	BARRIOS	0.939535	[U1N].2015.2
2015	2015	[U6].2015	[U6]	6	male	240	180	140.2	7	33	2015-02-02	NA	NA	0	0	1	NA	1	BARRIOS	0.778889	[U6].2015.7
2015	2015	R[05T].2015	R[05T]	6	male	231	173	136	2	72	2015-03-13	NA	NA	0	0	0	NA	UNK	DONANA	0.786127	R[05T].2015.2
2015	2015	R[0JL].2015	R[0JL]	6	male	231	171	153	2	61	2015-03-02	NA	NA	0	0	0	NA	UNK	DONANA	0.894737	R[0JL].2015.2
2015	2015	R[0JM].2015	R[0JM]	6	male	234.667	172	141	2	86	2015-03-27	-22.3008	16.2229	0	0	0	0	UNK	DONANA	0.819767	R[0JM].2015.2
2015	2015	R[0JM].2015	R[0JM]	6	male	234.667	172	145.6	3	149	2015-05-29	-22.3008	16.2229	0	0	0	0	UNK	DONANA	0.846512	R[0JM].2015.3
2015	2015	R[0JN].2015	R[0JN]	6	male	229	172	132	2	34	2015-02-03	NA	NA	0	0	0	NA	UNK	DONANA	0.767442	R[0JN].2015.2
2015	2015	R[0JN].2015	R[0JN]	6	male	230	172	137	3	61	2015-03-02	NA	NA	0	0	0	NA	UNK	DONANA	0.796512	R[0JN].2015.3
2015	2015	R[0JW].2015	R[0JW]	6	male	225	171	120	1	86	2015-03-27	NA	NA	0	0	0	NA	UNK	DONANA	0.701754	R[0JW].2015.1
2015	2015	R[181].2015	R[181]	6	male	235	173	131	1	13	2015-01-13	-22.79	5.61	0	0	1	0	1	DONANA	0.757225	R[181].2015.1
2015	2015	R[185].2015	R[185]	6	male	238.5	176	141	1	61	2015-03-02	-19.7	7.3	0	0	0	1	0	DONANA	0.801136	R[185].2015.1
2015	2015	R[185].2015	R[185]	6	male	238.5	176	150.8	2	126	2015-05-06	-19.7	7.3	0	0	0	1	0	DONANA	0.856818	R[185].2015.2
2015	2015	R[186].2015	R[186]	6	male	241.75	177.75	134	1	61	2015-03-02	NA	NA	0	0	0	NA	UNK	DONANA	0.753868	R[186].2015.1
2015	2015	R[187].2015	R[187]	6	male	230.5	170.5	141	1	61	2015-03-02	NA	NA	0	0	0	NA	UNK	DONANA	0.826979	R[187].2015.1
2015	2015	R[187].2015	R[187]	6	male	230.5	170.5	130	2	86	2015-03-27	NA	NA	0	0	0	NA	UNK	DONANA	0.762463	R[187].2015.2
2015	2015	R[188].2015	R[188]	6	male	225	168	126	1	61	2015-03-02	NA	NA	0	0	0	NA	UNK	DONANA	0.75	R[188].2015.1
2015	2015	R[18J].2015	R[18J]	6	male	234	176	124	1	86	2015-03-27	-21.85	8.84	0	0	0	0	UNK	DONANA	0.704545	R[18J].2015.1
2015	2015	R[18J].2015	R[18J]	6	male	234	176	125.3	2	156	2015-06-05	-21.85	8.84	0	0	0	0	UNK	DONANA	0.711932	R[18J].2015.2
2015	2015	R[18M].2015	R[18M]	6	male	228	170	114.8	1	100	2015-04-10	-20.91	11.19	0	0	0	0	UNK	DONANA	0.675294	R[18M].2015.1
2015	2015	R[18N].2015	R[18N]	6	male	231.5	176	131	1	100	2015-04-10	-25.51	12.23	0	0	0	0	UNK	DONANA	0.744318	R[18N].2015.1
2015	2015	R[18N].2015	R[18N]	6	male	231.5	176	139.9	2	120	2015-04-30	-25.51	12.23	0	0	0	0	UNK	DONANA	0.794886	R[18N].2015.2
2015	2015	R[18T].2015	R[18T]	6	male	226	175	132	1	100	2015-04-10	NA	NA	0	0	0	NA	UNK	DONANA	0.754286	R[18T].2015.1
2015	2015	R[18T].2015	R[18T]	6	male	226	175	129	2	120	2015-04-30	NA	NA	0	0	0	NA	UNK	DONANA	0.737143	R[18T].2015.2
2015	2015	R[18X].2015	R[18X]	6	male	240	171	137.8	1	132	2015-05-12	-22.5723	6.73608	0	0	0	0	UNK	DONANA	0.805848	R[18X].2015.1
2015	2015	R[191].2015	R[191]	6	male	242	176	141.6	1	126	2015-05-06	-20.7302	10.1357	0	0	0	0	UNK	DONANA	0.804545	R[191].2015.1
2015	2015	R[194].2015	R[194]	6	male	236	175	128.5	1	139	2015-05-19	NA	NA	0	0	0	NA	UNK	DONANA	0.734286	R[194].2015.1
2015	2015	V[WNM].2015	V[WNM]	6	male	242.8	180.8	137.5	4	51	2015-02-20	NA	NA	1	0	0	NA	1	DONANA	0.760509	V[WNM].2015.4
2015	2015	V[WNM].2015	V[WNM]	6	male	242.8	180.8	150	5	72	2015-03-13	NA	NA	1	0	0	NA	1	DONANA	0.829646	V[WNM].2015.5
2015	2015	V[WP1].2015	V[WP1]	6	male	228.333	165.667	139	2	13	2015-01-13	-20.97	12.47	0	0	1	0	1	DONANA	0.839034	V[WP1].2015.2
2015	2015	V[WP1].2015	V[WP1]	6	male	228.333	165.667	149	3	34	2015-02-03	-20.97	12.47	0	0	1	0	1	DONANA	0.899396	V[WP1].2015.3
2015	2015	V[WP1].2015	V[WP1]	6	male	228.333	165.667	138.9	4	120	2015-04-30	-20.97	12.47	0	0	1	0	1	DONANA	0.838431	V[WP1].2015.4
2015	2015	V[WP3].2015	V[WP3]	6	male	237	171	133	3	13	2015-01-13	NA	NA	0	0	1	NA	1	DONANA	0.777778	V[WP3].2015.3
2015	2015	V[WPA].2015	V[WPA]	6	male	240	176	126	4	13	2015-01-13	NA	NA	1	0	1	NA	1	DONANA	0.715909	V[WPA].2015.4
2016	2016	[021].2016	[021]	6	male	228.333	169.667	152.6	7	48	2016-02-17	-21.41	14.75	0	0	0	0	UNK	BARRIOS	0.899411	[021].2016.7
2016	2016	[034].2016	[034]	6	male	220	163	169.8	31	48	2016-02-17	NA	NA	0	0	0	NA	UNK	BARRIOS	1.04172	[034].2016.31
2016	2016	[040].2016	[040]	6	male	242	177	151	6	137	2016-05-16	-22.39	5.6	0	0	0	0	UNK	BARRIOS	0.853107	[040].2016.6
2016	2016	[109].2016	[109]	6	male	215	154	129.3	6	137	2016-05-16	-21	9.26	0	0	0	0	UNK	BARRIOS	0.83961	[109].2016.6
2016	2016	[184].2016	[184]	6	male	224	164	122.5	5	137	2016-05-16	-21.22	11.7	0	0	0	0	UNK	BARRIOS	0.746951	[184].2016.5
2016	2016	[305].2016	[305]	6	male	231	170	157.4	1	48	2016-02-17	NA	NA	0	0	0	NA	UNK	BARRIOS	0.925882	[305].2016.1
2016	2016	[A4].2016	[A4]	6	male	232	174	137.4	1	137	2016-05-16	-20.15	18.88	0	0	0	0	UNK	BARRIOS	0.789655	[A4].2016.1
2016	2016	[A6].2016	[A6]	6	male	234	169	137.4	1	137	2016-05-16	-21.83	9.61	0	0	0	0	UNK	BARRIOS	0.813018	[A6].2016.1
2016	2016	[A7].2016	[A7]	6	male	231	165.5	127	1	137	2016-05-16	-20.3	12.03	0	0	0	0	UNK	BARRIOS	0.767372	[A7].2016.1
2016	2016	[A8].2016	[A8]	6	male	245	178	136.9	1	137	2016-05-16	-19.78	14.41	0	0	0	1	0	BARRIOS	0.769101	[A8].2016.1
2016	2016	[A9].2016	[A9]	6	male	232	168.5	143.6	1	137	2016-05-16	-22.62	8.27	0	0	0	0	UNK	BARRIOS	0.852226	[A9].2016.1
2016	2016	[B0].2016	[B0]	6	male	239	175	129.5	1	137	2016-05-16	-21.47	9.82	0	0	0	0	UNK	BARRIOS	0.74	[B0].2016.1
2016	2016	[B3].2016	[B3]	6	male	229	172	132.3	1	137	2016-05-16	-21.1	12.06	0	0	0	0	UNK	BARRIOS	0.769186	[B3].2016.1
2016	2016	[B5].2016	[B5]	6	male	228	169	129	1	137	2016-05-16	-22.53	11.5	0	0	0	0	UNK	BARRIOS	0.763314	[B5].2016.1
2016	2016	[B6].2016	[B6]	6	male	224	166	137	1	144	2016-05-23	-21.85	9.91	0	0	0	0	UNK	BARRIOS	0.825301	[B6].2016.1
2016	2016	[U0P].2016	[U0P]	6	male	236	177	134.4	1	137	2016-05-16	-22.2	9	0	0	0	0	UNK	BARRIOS	0.759322	[U0P].2016.1
2016	2016	[U24].2016	[U24]	6	male	239	179	143	1	137	2016-05-16	-22.43	7.56	0	0	0	0	UNK	BARRIOS	0.798883	[U24].2016.1
2016	2016	[XH].2016	[XH]	6	male	224.5	165.5	140	7	48	2016-02-17	NA	NA	0	0	0	NA	UNK	BARRIOS	0.845921	[XH].2016.7
2016	2016	R[05W].2016	R[05W]	6	male	238	174	133.8	2	64	2016-03-04	NA	NA	0	0	0	NA	UNK	DONANA	0.768966	R[05W].2016.2
2016	2016	R[0J7].2016	R[0J7]	6	male	236.333	174	136.2	3	15	2016-01-15	-22.29	8.58	0	0	1	0	1	DONANA	0.782759	R[0J7].2016.3
2016	2016	R[0J7].2016	R[0J7]	6	male	236.333	174	131	4	92	2016-04-01	-22.29	8.58	0	0	1	0	1	DONANA	0.752874	R[0J7].2016.4
2016	2016	R[0JL].2016	R[0JL]	6	male	231	167	150.1	3	139	2016-05-18	-22.42	12.07	0	0	0	0	UNK	DONANA	0.898802	R[0JL].2016.3
2016	2015	R[0JM].2016	R[0JM]	6	male	234.667	172	148.6	4	314	2015-11-10	NA	NA	1	0	1	NA	1	DONANA	0.863953	R[0JM].2016.4
2016	2015	R[187].2016	R[187]	6	male	230.5	170.5	140.3	3	345	2015-12-11	NA	NA	0	0	1	NA	1	DONANA	0.822874	R[187].2016.3
2016	2016	R[18X].2016	R[18X]	6	male	244	174	141.5	2	92	2016-04-01	-18.9866	7.03525	0	0	0	1	0	DONANA	0.813218	R[18X].2016.2
2016	2016	R[191].2016	R[191]	6	male	242	176	140.3	2	71	2016-03-11	-21.1594	10.1085	0	0	0	0	UNK	DONANA	0.797159	R[191].2016.2
2016	2016	R[191].2016	R[191]	6	male	242	176	139.8	3	116	2016-04-25	-21.1594	10.1085	0	0	0	0	UNK	DONANA	0.794318	R[191].2016.3
2016	2016	R[194].2016	R[194]	6	male	234	175	132.7	2	116	2016-04-25	NA	NA	0	0	0	NA	UNK	DONANA	0.758286	R[194].2016.2
2016	2016	R[1HN].2016	R[1HN]	6	male	225	162	130.7	2	123	2016-05-02	NA	NA	0	0	0	NA	UNK	DONANA	0.80679	R[1HN].2016.2
2016	2016	R[7JN].2016	R[7JN]	6	male	247	186	119.5	1	71	2016-03-11	NA	NA	0	0	0	NA	UNK	DONANA	0.642473	R[7JN].2016.1
2016	2016	R[7P8].2016	R[7P8]	6	male	230	169	135.4	1	12	2016-01-12	NA	NA	0	0	1	NA	1	DONANA	0.801183	R[7P8].2016.1
2016	2016	R[7PJ].2016	R[7PJ]	6	male	240	169	131.7	1	71	2016-03-11	-22.2132	14.2549	0	0	0	0	UNK	DONANA	0.77929	R[7PJ].2016.1
2016	2016	R[7PL].2016	R[7PL]	6	male	242	177	129.2	1	71	2016-03-11	-21.5157	11.6439	0	0	0	0	UNK	DONANA	0.729944	R[7PL].2016.1
2016	2016	R[7PM].2016	R[7PM]	6	male	239	175	116.7	1	71	2016-03-11	-21.5783	13.7109	0	0	0	0	UNK	DONANA	0.666857	R[7PM].2016.1
2016	2016	R[7PN].2016	R[7PN]	6	male	250	185	128	1	116	2016-04-25	-20.8898	9.41359	0	0	0	0	UNK	DONANA	0.691892	R[7PN].2016.1
2016	2016	R[7PR].2016	R[7PR]	6	male	227	165	134.1	1	74	2016-03-14	-10.4099	10.8279	0	0	0	1	0	DONANA	0.812727	R[7PR].2016.1
2016	2016	R[7R0].2016	R[7R0]	6	male	230	165	125.4	1	79	2016-03-19	NA	NA	0	0	0	NA	UNK	DONANA	0.76	R[7R0].2016.1
2016	2016	R[7R0].2016	R[7R0]	6	male	230	165	134.7	2	116	2016-04-25	NA	NA	0	0	0	NA	UNK	DONANA	0.816364	R[7R0].2016.2
2016	2016	R[7R1].2016	R[7R1]	6	male	228	167	125.1	1	90	2016-03-30	NA	NA	0	0	0	NA	UNK	DONANA	0.749102	R[7R1].2016.1
2016	2016	R[7R5].2016	R[7R5]	6	male	247	179	122.6	1	92	2016-04-01	-21.7929	6.69376	0	0	0	0	UNK	DONANA	0.684916	R[7R5].2016.1
2016	2016	R[7RU].2016	R[7RU]	6	male	233	169	126.3	1	113	2016-04-22	-18.81	9.48	0	0	0	1	0	DONANA	0.747337	R[7RU].2016.1
2016	2016	R[7TF].2016	R[7TF]	6	male	232	169	131.5	1	125	2016-05-04	NA	NA	0	0	0	NA	UNK	DONANA	0.778107	R[7TF].2016.1
2016	2016	V[WNM].2016	V[WNM]	6	male	242.8	180.8	148.8	7	15	2016-01-15	-23.12	10.99	0	0	1	0	1	DONANA	0.823009	V[WNM].2016.7
2016	2016	V[WNM].2016	V[WNM]	6	male	242.8	180.8	145	8	92	2016-04-01	-23.12	10.99	0	0	1	0	1	DONANA	0.801991	V[WNM].2016.8
2016	2016	V[WNX].2016	V[WNX]	6	male	244	180	147.7	2	137	2016-05-16	-21.81	13.5	0	0	0	0	UNK	DONANA	0.820556	V[WNX].2016.2
2016	2015	V[WP1].2016	V[WP1]	6	male	228.333	165.667	150.3	6	335	2015-12-01	NA	NA	0	0	1	NA	1	DONANA	0.907243	V[WP1].2016.6
2016	2016	V[WP1].2016	V[WP1]	6	male	228.333	165.667	136.5	7	15	2016-01-15	NA	NA	0	0	1	NA	1	DONANA	0.823944	V[WP1].2016.7
2016	2016	V[WP1].2016	V[WP1]	6	male	228.333	165.667	129.7	8	50	2016-02-19	NA	NA	0	0	1	NA	1	DONANA	0.782897	V[WP1].2016.8
2016	2016	V[WP1].2016	V[WP1]	6	male	228.333	165.667	130.2	9	92	2016-04-01	NA	NA	0	0	1	NA	1	DONANA	0.785915	V[WP1].2016.9
2017	2017	[021].2017	[021]	6	male	228.333	169.667	140	10	24	2017-01-24	NA	NA	0	0	1	NA	1	BARRIOS	0.825147	[021].2017.10
2017	2017	[043].2017	[043]	6	male	223.5	168	142.2	1	102	2017-04-12	NA	NA	0	0	0	NA	UNK	BARRIOS	0.846429	[043].2017.1
2017	2016	[078].2017	[078]	6	male	230.75	170.125	139.7	12	349	2016-12-14	NA	NA	0	0	1	NA	1	BARRIOS	0.821161	[078].2017.12
2017	2017	[078].2017	[078]	6	male	230.75	170.125	125	13	24	2017-01-24	NA	NA	0	0	1	NA	1	BARRIOS	0.734754	[078].2017.13
2017	2017	[078].2017	[078]	6	male	230.75	170.125	132.6	14	45	2017-02-14	NA	NA	0	0	1	NA	1	BARRIOS	0.779427	[078].2017.14
2017	2016	[305].2017	[305]	6	male	231	170	154.2	2	349	2016-12-14	-22.19	9.6	0	0	1	0	1	BARRIOS	0.907059	[305].2017.2
2017	2017	[305].2017	[305]	6	male	231	170	140	3	24	2017-01-24	-22.19	9.6	0	0	1	0	1	BARRIOS	0.823529	[305].2017.3
2017	2017	[A7].2017	[A7]	6	male	231	165.5	132.7	3	45	2017-02-14	NA	NA	0	0	0	NA	UNK	BARRIOS	0.801813	[A7].2017.3
2017	2017	[A9].2017	[A9]	6	male	232	168.5	148.5	3	45	2017-02-14	NA	NA	0	0	0	NA	UNK	BARRIOS	0.881306	[A9].2017.3
2017	2017	[B3].2017	[B3]	6	male	229	172	145.2	3	76	2017-03-17	NA	NA	0	0	0	NA	UNK	BARRIOS	0.844186	[B3].2017.3
2017	2017	[C7].2017	[C7]	6	male	229	170	161	1	24	2017-01-24	-21.74	14.57	0	0	1	0	1	BARRIOS	0.947059	[C7].2017.1
2017	2017	[C7].2017	[C7]	6	male	229	170	146.7	2	76	2017-03-17	-21.74	14.57	0	0	1	0	1	BARRIOS	0.862941	[C7].2017.2
2017	2017	[C8].2017	[C8]	6	male	229	170	140.6	1	76	2017-03-17	NA	NA	0	0	0	NA	UNK	BARRIOS	0.827059	[C8].2017.1
2017	2017	[C9].2017	[C9]	6	male	229	170	142.4	1	76	2017-03-17	NA	NA	0	0	0	NA	UNK	BARRIOS	0.837647	[C9].2017.1
2017	2017	[D2].2017	[D2]	6	male	232	173	143.7	1	76	2017-03-17	NA	NA	0	0	0	NA	UNK	BARRIOS	0.830636	[D2].2017.1
2017	2017	[D6].2017	[D6]	6	male	238	176	154.7	1	132	2017-05-12	NA	NA	0	0	0	NA	UNK	BARRIOS	0.878977	[D6].2017.1
2017	2017	[D8].2017	[D8]	6	male	224	166	134.3	1	132	2017-05-12	NA	NA	0	0	0	NA	UNK	BARRIOS	0.809036	[D8].2017.1
2017	2017	[D9].2017	[D9]	6	male	231	172	138.2	1	149	2017-05-29	NA	NA	0	0	0	NA	UNK	BARRIOS	0.803488	[D9].2017.1
2017	2017	[E6].2017	[E6]	6	male	239	180	145.8	1	161	2017-06-10	NA	NA	0	0	0	NA	UNK	BARRIOS	0.81	[E6].2017.1
2017	2017	[HJU].2017	[HJU]	6	male	229	172.667	120	6	24	2017-01-24	-21.16	7.51	0	0	1	0	1	BARRIOS	0.694981	[HJU].2017.6
2017	2017	[HJU].2017	[HJU]	6	male	229	172.667	121.2	7	45	2017-02-14	-21.16	7.51	0	0	1	0	1	BARRIOS	0.701931	[HJU].2017.7
2017	2017	[U0P].2017	[U0P]	6	male	236	177	134.7	2	76	2017-03-17	NA	NA	0	0	0	NA	UNK	BARRIOS	0.761017	[U0P].2017.2
2017	2017	R[0J7].2017	R[0J7]	6	male	236.333	174	119.2	5	24	2017-01-24	NA	NA	0	0	1	NA	1	DONANA	0.685057	R[0J7].2017.5
2017	2017	R[0J7].2017	R[0J7]	6	male	236.333	174	119.2	6	24	2017-01-24	NA	NA	0	0	1	NA	1	DONANA	0.685057	R[0J7].2017.6
2017	2017	R[0JL].2017	R[0JL]	6	male	232	165	149.6	4	136	2017-05-16	-21.9	12.04	0	0	0	0	UNK	DONANA	0.906667	R[0JL].2017.4
2017	2016	R[0JW].2017	R[0JW]	6	male	239	174	121.9	2	355	2016-12-20	NA	NA	0	0	1	NA	1	DONANA	0.700575	R[0JW].2017.2
2017	2017	R[0NL].2017	R[0NL]	6	male	238	172	127	2	108	2017-04-18	NA	NA	0	0	0	NA	UNK	DONANA	0.738372	R[0NL].2017.2
2017	2017	R[185].2017	R[185]	6	male	238.5	176	141.5	3	138	2017-05-18	-22.12	6.78	0	0	0	0	UNK	DONANA	0.803977	R[185].2017.3
2017	2017	R[186].2017	R[186]	6	male	241.75	177.75	130	3	31	2017-01-31	NA	NA	0	0	1	NA	1	DONANA	0.731364	R[186].2017.3
2017	2017	R[186].2017	R[186]	6	male	241.75	177.75	130	4	31	2017-01-31	NA	NA	0	0	1	NA	1	DONANA	0.731364	R[186].2017.4
2017	2017	R[18N].2017	R[18N]	6	male	231.5	176	142.7	3	115	2017-04-25	-22.46	12.03	0	0	0	0	UNK	DONANA	0.810795	R[18N].2017.3
2017	2017	R[191].2017	R[191]	6	male	242	176	137.1	4	136	2017-05-16	-23.17	9.5	0	0	0	0	UNK	DONANA	0.778977	R[191].2017.4
2017	2017	R[1LH].2017	R[1LH]	6	male	228	168	125.8	2	143	2017-05-23	NA	NA	0	0	0	NA	UNK	DONANA	0.74881	R[1LH].2017.2
2017	2017	R[1LP].2017	R[1LP]	6	male	230	166	128.6	2	72	2017-03-13	NA	NA	0	0	0	NA	UNK	DONANA	0.774699	R[1LP].2017.2
2017	2017	R[7PN].2017	R[7PN]	6	male	250	185	140	2	136	2017-05-16	-16.98	8.39	0	0	0	1	0	DONANA	0.756757	R[7PN].2017.2
2017	2017	R[7RU].2017	R[7RU]	6	male	240	175	135.5	2	67	2017-03-08	NA	NA	0	0	0	NA	UNK	DONANA	0.774286	R[7RU].2017.2
2017	2017	R[A19].2017	R[A19]	6	male	224	160	123.2	1	19	2017-01-19	-21.97	11.88	0	0	1	0	1	DONANA	0.77	R[A19].2017.1
2017	2017	R[A19].2017	R[A19]	6	male	224	163	120.6	2	24	2017-01-24	-21.97	11.88	0	0	1	0	1	DONANA	0.739877	R[A19].2017.2
2017	2017	R[A19].2017	R[A19]	6	male	225	157	120.6	3	24	2017-01-24	-21.97	11.88	0	0	1	0	1	DONANA	0.768153	R[A19].2017.3
2017	2017	R[A19].2017	R[A19]	6	male	225	157	134.6	4	66	2017-03-07	-21.97	11.88	0	0	1	0	1	DONANA	0.857325	R[A19].2017.4
2017	2017	R[A21].2017	R[A21]	6	male	226	166	122.9	1	31	2017-01-31	-18.4	9.14	0	0	1	1	0	DONANA	0.740361	R[A21].2017.1
2017	2017	R[A21].2017	R[A21]	6	male	226	166	122.9	2	37	2017-02-06	-18.4	9.14	0	0	1	1	0	DONANA	0.740361	R[A21].2017.2
2017	2017	R[A29].2017	R[A29]	6	male	230	168	149.8	1	66	2017-03-07	NA	NA	0	0	0	NA	UNK	DONANA	0.891667	R[A29].2017.1
2017	2017	R[A41].2017	R[A41]	6	male	232	169	129.9	1	95	2017-04-05	NA	NA	0	0	0	NA	UNK	DONANA	0.768639	R[A41].2017.1
2017	2017	R[A46].2017	R[A46]	6	male	221	166	125.4	1	102	2017-04-12	NA	NA	0	0	0	NA	UNK	DONANA	0.755422	R[A46].2017.1
2017	2017	R[A47].2017	R[A47]	6	male	237	172	136.2	1	102	2017-04-12	NA	NA	0	0	0	NA	UNK	DONANA	0.79186	R[A47].2017.1
2017	2017	R[A50].2017	R[A50]	6	male	238	171	119.2	1	108	2017-04-18	NA	NA	0	0	0	NA	UNK	DONANA	0.697076	R[A50].2017.1
2017	2017	R[A59].2017	R[A59]	6	male	245	178	131.7	1	111	2017-04-21	NA	NA	0	0	0	NA	UNK	DONANA	0.739888	R[A59].2017.1
2017	2017	R[A74].2017	R[A74]	6	male	237	177	164	1	123	2017-05-03	-20.73	11.91	0	0	0	0	UNK	DONANA	0.926554	R[A74].2017.1
2017	2017	R[A74].2017	R[A74]	6	male	237	177	155.4	2	136	2017-05-16	-20.73	11.91	0	0	0	0	UNK	DONANA	0.877966	R[A74].2017.2
2017	2017	R[A79].2017	R[A79]	6	male	230	170	135.5	1	130	2017-05-10	-22.87	12.41	0	0	0	0	UNK	DONANA	0.797059	R[A79].2017.1
2017	2017	R[A82].2017	R[A82]	6	male	234	173	128.2	1	106	2017-04-16	-21.99	8.63	0	0	0	0	UNK	DONANA	0.74104	R[A82].2017.1
2017	2017	R[A83].2017	R[A83]	6	male	237	172	145.7	1	106	2017-04-16	-22.13	11.63	0	0	0	0	UNK	DONANA	0.847093	R[A83].2017.1
2017	2017	R[A93].2017	R[A93]	6	male	231	165	134.5	1	143	2017-05-23	NA	NA	0	0	0	NA	UNK	DONANA	0.815152	R[A93].2017.1
2017	2017	R[WPT].2017	R[WPT]	6	male	240	170	149.8	1	143	2017-05-23	NA	NA	0	0	0	NA	UNK	DONANA	0.881176	R[WPT].2017.1
2017	2016	V[WHM].2017	V[WHM]	6	male	244	177	144.5	1	362	2016-12-27	NA	NA	0	0	1	NA	1	DONANA	0.816384	V[WHM].2017.1
2017	2016	V[WPR].2017	V[WPR]	6	male	222	162.667	128.5	5	364	2016-12-29	-20.52	13.07	0	0	1	0	1	DONANA	0.789959	V[WPR].2017.5
2017	2017	V[WPR].2017	V[WPR]	6	male	222	162.667	120.7	6	30	2017-01-30	-20.52	13.07	0	0	1	0	1	DONANA	0.742008	V[WPR].2017.6
2018	2017	R[0JW].2018	R[0JW]	6	male	239	174	121.9	3	354	2017-12-20	NA	NA	0	0	0	NA	UNK	DONANA	0.700575	R[0JW].2018.3
2018	2017	R[WNM].2018	R[WNM]	6	male	244	177	144.5	1	361	2017-12-27	NA	NA	0	0	0	NA	UNK	DONANA	0.816384	R[WNM].2018.1
2014	2014	[042].2014	[042]	4	female	220	159	157.4	1	170	2014-06-19	-22.5987	6.2136	0	0	0	0	UNK	BARRIOS	0.989937	[042].2014.1
2014	2014	[069].2014	[069]	6	female	241	174.4	175	1	48	2014-02-17	NA	NA	0	0	0	NA	UNK	BARRIOS	1.00344	[069].2014.1
2014	2014	[069].2014	[069]	4	female	241	174.4	164.4	2	160	2014-06-09	NA	NA	0	0	0	NA	UNK	BARRIOS	0.942661	[069].2014.2
2014	2014	[069].2014	[069]	6	female	241	174.4	164.4	3	160	2014-06-09	NA	NA	0	0	0	NA	UNK	BARRIOS	0.942661	[069].2014.3
2014	2014	[070].2014	[070]	4	female	235	168	170	1	48	2014-02-17	NA	NA	0	0	0	NA	UNK	BARRIOS	1.0119	[070].2014.1
2014	2014	[071].2014	[071]	6	female	237.5	174.5	155	1	83	2014-03-24	-18.5692	NA	0	0	0	1	0	BARRIOS	0.888252	[071].2014.1
2014	2014	[071].2014	[071]	6	female	237.5	174.5	170	3	143	2014-05-23	-18.5692	NA	0	0	0	1	0	BARRIOS	0.974212	[071].2014.3
2014	2014	[071].2014	[071]	4	female	237.5	174.5	174.8	4	160	2014-06-09	-18.5692	NA	0	0	0	1	0	BARRIOS	1.00172	[071].2014.4
2014	2014	[071].2014	[071]	6	female	237.5	174.5	145.1	6	170	2014-06-19	-18.5692	NA	0	0	0	1	0	BARRIOS	0.831519	[071].2014.6
2014	2014	[075].2014	[075]	6	female	238	175	165	1	83	2014-03-24	-22.6102	NA	0	0	0	0	UNK	BARRIOS	0.942857	[075].2014.1
2014	2014	[077].2014	[077]	6	female	234	170	155	1	83	2014-03-24	-22.494	NA	0	0	0	0	UNK	BARRIOS	0.911765	[077].2014.1
2014	2014	[077].2014	[077]	6	female	234	170	200	2	114	2014-04-24	-22.494	NA	0	0	0	0	UNK	BARRIOS	1.17647	[077].2014.2
2014	2014	[079].2014	[079]	6	female	229	174	150	1	90	2014-03-31	NA	NA	0	0	0	NA	UNK	BARRIOS	0.862069	[079].2014.1
2014	2014	[103].2014	[103]	6	female	221	155	140.1	1	160	2014-06-09	-18.5099	NA	0	0	0	1	0	BARRIOS	0.903871	[103].2014.1
2014	2014	[127].2014	[127]	4	female	230	168	146	1	170	2014-06-19	-19.3255	NA	0	0	0	1	0	BARRIOS	0.869048	[127].2014.1
2014	2014	[132].2014	[132]	4	female	223	161	137.1	1	170	2014-06-19	NA	NA	0	0	0	NA	UNK	BARRIOS	0.851553	[132].2014.1
2014	2014	[160].2014	[160]	6	female	236	176	155	1	171	2014-06-20	-20.2445	5.7776	0	0	0	0	UNK	BARRIOS	0.880682	[160].2014.1
2014	2014	[3HX].2014	[3HX]	6	female	237	175	180	1	83	2014-03-24	-24.1121	NA	0	0	0	0	UNK	BARRIOS	1.02857	[3HX].2014.1
2014	2014	[3HX].2014	[3HX]	6	female	237	175	190	2	114	2014-04-24	-24.1121	NA	0	0	0	0	UNK	BARRIOS	1.08571	[3HX].2014.2
2014	2014	[3HX].2014	[3HX]	4	female	237	175	144.5	3	160	2014-06-09	-24.1121	NA	0	0	0	0	UNK	BARRIOS	0.825714	[3HX].2014.3
2014	2014	[3HX].2014	[3HX]	6	female	237	175	144.6	4	160	2014-06-09	-24.1121	NA	0	0	0	0	UNK	BARRIOS	0.826286	[3HX].2014.4
2014	2013	[HJR].2014	[HJR]	4	female	230.429	163.857	177	1	322	2013-11-18	NA	NA	0	0	1	NA	1	BARRIOS	1.08021	[HJR].2014.1
2014	2014	[HJR].2014	[HJR]	6	female	230.429	163.857	205	6	90	2014-03-31	NA	NA	0	0	1	NA	1	BARRIOS	1.25109	[HJR].2014.6
2014	2014	[HJT].2014	[HJT]	6	female	228.667	164	140	1	27	2014-01-27	NA	NA	0	0	1	NA	1	BARRIOS	0.853659	[HJT].2014.1
2014	2014	[HJT].2014	[HJT]	6	female	228.667	164	140	2	90	2014-03-31	NA	NA	0	0	1	NA	1	BARRIOS	0.853659	[HJT].2014.2
2014	2014	[M4W].2014	[M4W]	6	female	236	173	178	1	83	2014-03-24	-21.1385	NA	0	0	0	0	UNK	BARRIOS	1.0289	[M4W].2014.1
2014	2014	[RTU].2014	[RTU]	6	female	231	172	180	1	143	2014-05-23	-13.4571	7.8776	0	0	0	1	0	BARRIOS	1.04651	[RTU].2014.1
2014	2014	[RUF].2014	[RUF]	4	female	221.5	160.5	155	1	90	2014-03-31	-21.7681	6.5776	0	0	0	0	UNK	BARRIOS	0.965732	[RUF].2014.1
2014	2014	[RUF].2014	[RUF]	4	female	221.5	160.5	175	2	143	2014-05-23	-21.7681	6.5776	0	0	0	0	UNK	BARRIOS	1.09034	[RUF].2014.2
2014	2014	[RUF].2014	[RUF]	4	female	221.5	160.5	177.1	3	160	2014-06-09	-21.7681	6.5776	0	0	0	0	UNK	BARRIOS	1.10343	[RUF].2014.3
2014	2014	[RUJ].2014	[RUJ]	4	female	218	159	170	1	143	2014-05-23	-21.8779	6.3566	0	0	0	0	UNK	BARRIOS	1.06918	[RUJ].2014.1
2014	2014	[U1T].2014	[U1T]	6	female	229.75	164	180	3	83	2014-03-24	NA	NA	0	0	1	NA	1	BARRIOS	1.09756	[U1T].2014.3
2014	2014	[U1T].2014	[U1T]	6	female	229.75	164	170	4	90	2014-03-31	NA	NA	0	0	1	NA	1	BARRIOS	1.03659	[U1T].2014.4
2014	2014	[U1T].2014	[U1T]	6	female	229.75	164	165	6	143	2014-05-23	NA	NA	0	0	1	NA	1	BARRIOS	1.0061	[U1T].2014.6
2014	2014	[U20].2014	[U20]	4	female	217.5	153.333	165	1	143	2014-05-23	-19.2227	6.0476	0	0	0	1	0	BARRIOS	1.07609	[U20].2014.1
2014	2014	[U20].2014	[U20]	4	female	217.5	153.333	151.2	2	160	2014-06-09	-19.2227	6.0476	0	0	0	1	0	BARRIOS	0.986087	[U20].2014.2
2014	2014	[XN].2014	[XN]	6	female	234.5	167.333	185	1	83	2014-03-24	-19.9281	NA	0	0	0	1	0	BARRIOS	1.10558	[XN].2014.1
2014	2014	[XN].2014	[XN]	6	female	234.5	167.333	180	2	143	2014-05-23	-19.9281	NA	0	0	0	1	0	BARRIOS	1.0757	[XN].2014.2
2014	2014	[XN].2014	[XN]	4	female	234.5	167.333	181.3	3	160	2014-06-09	-19.9281	NA	0	0	0	1	0	BARRIOS	1.08347	[XN].2014.3
2014	2014	[XP].2014	[XP]	6	female	229	169	165	1	143	2014-05-23	-20.9995	8.4656	0	0	0	0	UNK	BARRIOS	0.976331	[XP].2014.1
2014	2014	[XP].2014	[XP]	6	female	229	169	161.1	2	160	2014-06-09	-20.9995	8.4656	0	0	0	0	UNK	BARRIOS	0.953254	[XP].2014.2
2014	2014	[XS].2014	[XS]	6	female	233	169.25	165	1	83	2014-03-24	-16.651	7.86605	0	0	0	1	0	BARRIOS	0.974889	[XS].2014.1
2014	2014	R[011].2014	R[011]	4	female	243	179	178.7	1	80	2014-03-21	-22.2248	13.7784	0	0	0	0	UNK	DONANA	0.998324	R[011].2014.1
2014	2014	R[011].2014	R[011]	4	female	243	179	172.4	2	94	2014-04-04	-22.2248	13.7784	0	0	0	0	UNK	DONANA	0.963128	R[011].2014.2
2014	2014	R[011].2014	R[011]	4	female	243	179	152.6	3	164	2014-06-13	-22.2248	13.7784	0	0	0	0	UNK	DONANA	0.852514	R[011].2014.3
2014	2014	R[012].2014	R[012]	4	female	232	168	142.4	1	80	2014-03-21	-21.7787	NA	0	0	0	0	UNK	DONANA	0.847619	R[012].2014.1
2014	2014	R[04R].2014	R[04R]	4	female	222	164	137.8	1	148	2014-05-28	-21.729	11.0748	0	0	0	0	UNK	DONANA	0.840244	R[04R].2014.1
2014	2014	R[04T].2014	R[04T]	4	female	221	160	150.6	1	148	2014-05-28	-22.1675	9.95725	0	0	0	0	UNK	DONANA	0.94125	R[04T].2014.1
2014	2014	R[057].2014	R[057]	4	female	223	167	156.1	1	153	2014-06-02	-22.817	10.5948	0	0	0	0	UNK	DONANA	0.934731	R[057].2014.1
2014	2014	R[057].2014	R[057]	4	female	222	167	133.6	2	164	2014-06-13	-22.817	10.5948	0	0	0	0	UNK	DONANA	0.8	R[057].2014.2
2014	2014	R[059].2014	R[059]	4	female	238.5	180	136	1	164	2014-06-13	NA	NA	0	0	0	NA	UNK	DONANA	0.755556	R[059].2014.1
2014	2014	R[05A].2014	R[05A]	4	female	220	162	117.1	1	164	2014-06-13	NA	NA	0	0	0	NA	UNK	DONANA	0.72284	R[05A].2014.1
2014	2014	R[05H].2014	R[05H]	4	female	240	177	139.7	1	164	2014-06-13	NA	NA	0	0	0	NA	UNK	DONANA	0.789266	R[05H].2014.1
2014	2014	R[0J0].2014	R[0J0]	4	female	239	178	138	1	178	2014-06-27	NA	NA	0	0	0	NA	UNK	DONANA	0.775281	R[0J0].2014.1
2014	2014	R[0J9].2014	R[0J9]	4	female	240	176	127	1	183	2014-07-02	NA	NA	0	0	0	NA	UNK	DONANA	0.721591	R[0J9].2014.1
2014	2014	R[0JH].2014	R[0JH]	4	female	231	167	161	1	258	2014-09-15	NA	NA	0	0	0	NA	UNK	DONANA	0.964072	R[0JH].2014.1
2014	2014	R[0JJ].2014	R[0JJ]	4	female	238	178	147	1	258	2014-09-15	-22.6348	11.142	0	0	0	0	UNK	DONANA	0.825843	R[0JJ].2014.1
2014	2014	V[WNR].2014	V[WNR]	6	female	229.6	170.6	149.8	2	94	2014-04-04	NA	NA	0	0	1	NA	1	DONANA	0.878077	V[WNR].2014.2
2014	2014	V[WNR].2014	V[WNR]	6	female	229.6	170.6	171.8	3	101	2014-04-11	NA	NA	0	0	1	NA	1	DONANA	1.00703	V[WNR].2014.3
2014	2014	V[WP6].2014	V[WP6]	4	female	237	172	155.7	1	104	2014-04-14	-23.2355	13.452	0	0	0	0	UNK	DONANA	0.905233	V[WP6].2014.1
2014	2014	V[WP7].2014	V[WP7]	4	female	232	170	126.6	1	104	2014-04-14	-18.817	5.89031	0	0	0	1	0	DONANA	0.744706	V[WP7].2014.1
2014	2014	V[WP9].2014	V[WP9]	4	female	232	173	140.9	1	80	2014-03-21	-22.2964	11.4935	0	0	0	0	UNK	DONANA	0.814451	V[WP9].2014.1
2014	2014	V[WPF].2014	V[WPF]	4	female	243.5	184.25	137.7	1	80	2014-03-21	-15.5475	NA	0	0	0	1	0	DONANA	0.747354	V[WPF].2014.1
2014	2014	V[WPF].2014	V[WPF]	4	female	243.5	184.25	142.2	2	101	2014-04-11	-15.5475	NA	0	0	0	1	0	DONANA	0.771777	V[WPF].2014.2
2014	2014	V[WPJ].2014	V[WPJ]	4	female	231	173	168.1	1	80	2014-03-21	-21.886	NA	0	0	0	0	UNK	DONANA	0.971676	V[WPJ].2014.1
2014	2014	V[WPN].2014	V[WPN]	4	female	237	174	150.5	1	94	2014-04-04	-20.484	8.51488	0	0	0	0	UNK	DONANA	0.864943	V[WPN].2014.1
2014	2014	V[WPP].2014	V[WPP]	4	female	236	175	145.7	1	94	2014-04-04	-16.1588	14.7148	0	0	0	1	0	DONANA	0.832571	V[WPP].2014.1
2014	2014	V[WPP].2014	V[WPP]	4	female	239	174	154.6	2	101	2014-04-11	-16.1588	14.7148	0	0	0	1	0	DONANA	0.888506	V[WPP].2014.2
2014	2014	V[WPU].2014	V[WPU]	4	female	233	170	173.2	1	101	2014-04-11	-21.5007	9.14031	0	0	0	0	UNK	DONANA	1.01882	V[WPU].2014.1
2014	2014	V[WPU].2014	V[WPU]	4	female	234	172	124.1	2	164	2014-06-13	-21.5007	9.14031	0	0	0	0	UNK	DONANA	0.721512	V[WPU].2014.2
2015	2015	[069].2015	[069]	6	female	241	174.4	200.8	6	143	2015-05-23	-20.8286	9.10225	0	0	0	0	UNK	BARRIOS	1.15138	[069].2015.6
2015	2015	[103].2015	[103]	6	female	221	155	158.3	2	70	2015-03-11	-18.2802	8.99346	0	0	0	1	0	BARRIOS	1.02129	[103].2015.2
2015	2015	[103].2015	[103]	6	female	221	155	142.4	4	157	2015-06-06	-18.2802	8.99346	0	0	0	1	0	BARRIOS	0.91871	[103].2015.4
2015	2015	[127].2015	[127]	6	female	230	168	180.5	2	114	2015-04-24	-21.079	10.1357	0	1	0	0	0	BARRIOS	1.0744	[127].2015.2
2015	2015	[181].2015	[181]	6	female	242	176	169	2	33	2015-02-02	-21.6	9.81	0	0	0	0	UNK	BARRIOS	0.960227	[181].2015.2
2015	2015	[181].2015	[181]	6	female	242	176	183.3	5	157	2015-06-06	-21.6	9.81	0	0	0	0	UNK	BARRIOS	1.04148	[181].2015.5
2015	2015	[182].2015	[182]	6	female	233	166	125.2	2	56	2015-02-25	NA	NA	0	0	0	NA	UNK	BARRIOS	0.754217	[182].2015.2
2015	2015	[183].2015	[183]	6	female	221	160	160	1	70	2015-03-11	NA	NA	0	0	0	NA	UNK	BARRIOS	1	[183].2015.1
2015	2015	[183].2015	[183]	6	female	221	160	205.1	3	114	2015-04-24	NA	NA	0	0	0	NA	UNK	BARRIOS	1.28188	[183].2015.3
2015	2015	[188].2015	[188]	6	female	236	164	164.7	1	70	2015-03-11	-21.84	11.21	0	0	0	0	UNK	BARRIOS	1.00427	[188].2015.1
2015	2015	[188].2015	[188]	6	female	236	164	180	2	143	2015-05-23	-21.84	11.21	0	0	0	0	UNK	BARRIOS	1.09756	[188].2015.2
2015	2015	[192].2015	[192]	4	female	230	168	159.3	1	114	2015-04-24	-22.6	4.74	0	0	0	0	UNK	BARRIOS	0.948214	[192].2015.1
2015	2015	[193].2015	[193]	4	female	229	168	160.5	1	114	2015-04-24	-21.18	6.56	0	0	0	0	UNK	BARRIOS	0.955357	[193].2015.1
2015	2015	[194].2015	[194]	4	female	237.667	177.667	201.4	1	114	2015-04-24	-23.48	6.25	0	0	0	0	UNK	BARRIOS	1.13358	[194].2015.1
2015	2015	[194].2015	[194]	4	female	237.667	177.667	186.2	2	143	2015-05-23	-23.48	6.25	0	0	0	0	UNK	BARRIOS	1.04803	[194].2015.2
2015	2015	[200].2015	[200]	4	female	222	160	181.1	1	143	2015-05-23	-23.34	7.14	0	0	0	0	UNK	BARRIOS	1.13187	[200].2015.1
2015	2015	[214].2015	[214]	6	female	230	172	168.3	1	157	2015-06-06	NA	NA	0	0	0	NA	UNK	BARRIOS	0.978488	[214].2015.1
2015	2015	[224].2015	[224]	4	female	240	175	167.5	1	162	2015-06-11	NA	NA	0	0	0	NA	UNK	BARRIOS	0.957143	[224].2015.1
2015	2015	[3HX].2015	[3HX]	6	female	237	175	153.3	5	157	2015-06-06	-21.8658	9.70059	0	1	0	0	0	BARRIOS	0.876	[3HX].2015.5
2015	2015	[HJT].2015	[HJT]	6	female	228.667	164	142.7	5	21	2015-01-21	NA	NA	0	0	1	NA	1	BARRIOS	0.870122	[HJT].2015.5
2015	2015	[HJT].2015	[HJT]	6	female	228.667	164	169.7	6	114	2015-04-24	NA	NA	0	0	1	NA	1	BARRIOS	1.03476	[HJT].2015.6
2015	2015	[RUF].2015	[RUF]	6	female	221.5	160.5	164.5	4	70	2015-03-11	-21.5618	6.65449	0	1	0	0	0	BARRIOS	1.02492	[RUF].2015.4
2015	2015	[RUF].2015	[RUF]	6	female	221.5	160.5	196.6	5	114	2015-04-24	-21.5618	6.65449	0	1	0	0	0	BARRIOS	1.22492	[RUF].2015.5
2015	2015	[RUF].2015	[RUF]	6	female	221.5	160.5	167.2	6	157	2015-06-06	-21.5618	6.65449	0	1	0	0	0	BARRIOS	1.04174	[RUF].2015.6
2015	2015	[U1T].2015	[U1T]	6	female	229.75	164	170.4	8	21	2015-01-21	NA	NA	0	0	1	NA	1	BARRIOS	1.03902	[U1T].2015.8
2015	2015	[U20].2015	[U20]	6	female	217.5	153.333	184	3	143	2015-05-23	-21.8658	7.03525	0	0	0	0	UNK	BARRIOS	1.2	[U20].2015.3
2015	2015	[VE].2015	[VE]	6	female	233	172	164.9	8	114	2015-04-24	NA	NA	0	0	1	NA	1	BARRIOS	0.958721	[VE].2015.8
2015	2015	[XP].2015	[XP]	6	female	229	169	160.8	3	157	2015-06-06	-21.9553	6.46411	0	0	0	0	UNK	BARRIOS	0.951479	[XP].2015.3
2015	2015	[XS].2015	[XS]	6	female	233	169.25	163.1	4	70	2015-03-11	-22.2861	8.63989	0	0	0	0	UNK	BARRIOS	0.963663	[XS].2015.4
2015	2015	[XX].2015	[XX]	6	female	241	174	176.8	3	61	2015-03-02	NA	NA	0	0	0	NA	UNK	BARRIOS	1.01609	[XX].2015.3
2015	2015	[XX].2015	[XX]	6	female	241	174	189.2	4	157	2015-06-06	NA	NA	0	0	0	NA	UNK	BARRIOS	1.08736	[XX].2015.4
2015	2015	R[011].2015	R[011]	6	female	243	179	140	4	51	2015-02-20	-21.5887	12.8827	0	1	0	0	0	DONANA	0.782123	R[011].2015.4
2015	2015	R[012].2015	R[012]	6	female	242	173	149.5	2	139	2015-05-19	-20.9896	14.4057	0	0	0	0	UNK	DONANA	0.864162	R[012].2015.2
2015	2015	R[04T].2015	R[04T]	6	female	229	166	136.4	2	170	2015-06-19	-22.0853	9.95725	0	0	0	0	UNK	DONANA	0.821687	R[04T].2015.2
2015	2015	R[059].2015	R[059]	6	female	238.5	180	142	2	51	2015-02-20	NA	NA	0	0	0	NA	UNK	DONANA	0.788889	R[059].2015.2
2015	2015	R[05M].2015	R[05M]	4	female	220	163	134.4	2	156	2015-06-05	-22.38	10.58	0	0	0	0	UNK	DONANA	0.82454	R[05M].2015.2
2015	2015	R[089].2015	R[089]	6	female	237	171.5	160	2	100	2015-04-10	NA	NA	0	0	0	NA	UNK	DONANA	0.932945	R[089].2015.2
2015	2015	R[089].2015	R[089]	6	female	237	171.5	154.7	3	120	2015-04-30	NA	NA	0	0	0	NA	UNK	DONANA	0.902041	R[089].2015.3
2015	2015	R[0J9].2015	R[0J9]	6	female	236	183	135	2	72	2015-03-13	-21.8301	7.00805	0	1	0	0	0	DONANA	0.737705	R[0J9].2015.2
2015	2015	R[0JH].2015	R[0JH]	6	female	234	172	137	2	61	2015-03-02	NA	NA	0	0	0	NA	UNK	DONANA	0.796512	R[0JH].2015.2
2015	2015	R[0JJ].2015	R[0JJ]	6	female	238	178	129.7	2	61	2015-03-02	-21.4992	13.1274	0	0	0	0	UNK	DONANA	0.728652	R[0JJ].2015.2
2015	2015	R[0JJ].2015	R[0JJ]	6	female	238	178	140.8	3	126	2015-05-06	-21.4992	13.1274	0	0	0	0	UNK	DONANA	0.791011	R[0JJ].2015.3
2015	2015	R[0JV].2015	R[0JV]	4	female	232	172	140	1	86	2015-03-27	NA	NA	0	0	0	NA	UNK	DONANA	0.813953	R[0JV].2015.1
2015	2015	R[0JX].2015	R[0JX]	4	female	232	172	132	1	86	2015-03-27	-22.28	11.41	0	0	0	0	UNK	DONANA	0.767442	R[0JX].2015.1
2015	2015	R[0JX].2015	R[0JX]	4	female	232	172	146.6	2	156	2015-06-05	-22.28	11.41	0	0	0	0	UNK	DONANA	0.852326	R[0JX].2015.2
2015	2015	R[182].2015	R[182]	4	female	233.5	175.5	150	1	13	2015-01-13	-21.6781	13.753	0	0	1	0	1	DONANA	0.854701	R[182].2015.1
2015	2015	R[182].2015	R[182]	4	female	233.5	175.5	151	2	34	2015-02-03	-21.6781	13.753	0	0	1	0	1	DONANA	0.860399	R[182].2015.2
2015	2015	R[182].2015	R[182]	4	female	233.5	175.5	171	3	120	2015-04-30	-21.6781	13.753	0	0	1	0	1	DONANA	0.974359	R[182].2015.3
2015	2015	R[183].2015	R[183]	4	female	237	177	160	1	51	2015-02-20	NA	NA	0	0	0	NA	UNK	DONANA	0.903955	R[183].2015.1
2015	2015	R[183].2015	R[183]	4	female	237	177	163.2	2	58	2015-02-27	NA	NA	0	0	0	NA	UNK	DONANA	0.922034	R[183].2015.2
2015	2015	R[184].2015	R[184]	4	female	224	170	157	1	61	2015-03-02	-21.42	12.55	0	0	0	0	UNK	DONANA	0.923529	R[184].2015.1
2015	2015	R[184].2015	R[184]	4	female	224	170	141.3	2	139	2015-05-19	-21.42	12.55	0	0	0	0	UNK	DONANA	0.831176	R[184].2015.2
2015	2015	R[189].2015	R[189]	4	female	235	167	148	1	61	2015-03-02	-21.84	5.69	0	0	0	0	UNK	DONANA	0.886228	R[189].2015.1
2015	2015	R[189].2015	R[189]	4	female	235	167	136.2	2	156	2015-06-05	-21.84	5.69	0	0	0	0	UNK	DONANA	0.815569	R[189].2015.2
2015	2015	R[18A].2015	R[18A]	4	female	237.5	163.5	143	1	72	2015-03-13	NA	NA	0	0	0	NA	UNK	DONANA	0.874618	R[18A].2015.1
2015	2015	R[18A].2015	R[18A]	4	female	237.5	163.5	133.6	2	170	2015-06-19	NA	NA	0	0	0	NA	UNK	DONANA	0.817125	R[18A].2015.2
2015	2015	R[18C].2015	R[18C]	4	female	235	169	142	1	72	2015-03-13	-21.78	8.76	0	0	0	0	UNK	DONANA	0.840237	R[18C].2015.1
2015	2015	R[18F].2015	R[18F]	4	female	234	175	123	1	72	2015-03-13	NA	NA	0	0	0	NA	UNK	DONANA	0.702857	R[18F].2015.1
2015	2015	R[18H].2015	R[18H]	4	female	225	167	129	1	86	2015-03-27	NA	NA	0	0	0	NA	UNK	DONANA	0.772455	R[18H].2015.1
2015	2015	R[18L].2015	R[18L]	4	female	224	164	128	1	86	2015-03-27	NA	NA	0	0	0	NA	UNK	DONANA	0.780488	R[18L].2015.1
2015	2015	R[18V].2015	R[18V]	4	female	231	175	179	1	120	2015-04-30	NA	NA	0	0	0	NA	UNK	DONANA	1.02286	R[18V].2015.1
2015	2015	R[18W].2015	R[18W]	4	female	237	174	167	1	120	2015-04-30	NA	NA	0	0	0	NA	UNK	DONANA	0.95977	R[18W].2015.1
2015	2015	R[190].2015	R[190]	4	female	240	173	186.2	1	126	2015-05-06	-22.12	7.23	0	0	0	0	UNK	DONANA	1.0763	R[190].2015.1
2015	2015	R[192].2015	R[192]	4	female	224	165	160.2	1	139	2015-05-19	-22.18	11.74	0	0	0	0	UNK	DONANA	0.970909	R[192].2015.1
2015	2015	R[193].2015	R[193]	4	female	230	159	148.4	1	139	2015-05-19	-21.25	5.98	0	0	0	0	UNK	DONANA	0.933333	R[193].2015.1
2015	2015	R[195].2015	R[195]	4	female	227	167	141.3	1	149	2015-05-29	-22.04	11.94	0	0	0	0	UNK	DONANA	0.846108	R[195].2015.1
2015	2015	R[196].2015	R[196]	4	female	234	172	136.7	1	156	2015-06-05	-21.9	8.78	0	0	0	0	UNK	DONANA	0.794767	R[196].2015.1
2015	2015	V[WNR].2015	V[WNR]	6	female	229.6	170.6	141	4	13	2015-01-13	NA	NA	0	0	1	NA	1	DONANA	0.826495	V[WNR].2015.4
2015	2015	V[WP6].2015	V[WP6]	6	female	235	176	167	2	72	2015-03-13	NA	NA	0	0	0	NA	UNK	DONANA	0.948864	V[WP6].2015.2
2015	2015	V[WPF].2015	V[WPF]	6	female	243.5	184.25	137.5	3	58	2015-02-27	-21.696	13.345	0	0	0	0	UNK	DONANA	0.746269	V[WPF].2015.3
2015	2015	V[WPF].2015	V[WPF]	6	female	243.5	184.25	141.4	4	79	2015-03-20	-21.696	13.345	0	0	0	0	UNK	DONANA	0.767436	V[WPF].2015.4
2015	2015	V[WPF].2015	V[WPF]	6	female	243.5	184.25	131.1	5	149	2015-05-29	-21.696	13.345	0	0	0	0	UNK	DONANA	0.711533	V[WPF].2015.5
2015	2015	V[WPJ].2015	V[WPJ]	6	female	233	174	130	2	13	2015-01-13	-22.77	12.86	0	0	1	0	1	DONANA	0.747126	V[WPJ].2015.2
2015	2015	V[WPN].2015	V[WPN]	6	female	237	174	139	2	79	2015-03-20	-21.9284	6.81767	0	0	0	0	UNK	DONANA	0.798851	V[WPN].2015.2
2015	2015	V[WPP].2015	V[WPP]	6	female	237	176	136	3	79	2015-03-20	-19.7198	8.39512	0	0	0	1	0	DONANA	0.772727	V[WPP].2015.3
2016	2016	[048].2016	[048]	6	female	229	166	196.9	1	104	2016-04-13	-20.95	6.61	0	0	0	0	UNK	BARRIOS	1.18614	[048].2016.1
2016	2016	[127].2016	[127]	6	female	230	168	166.1	8	88	2016-03-28	NA	NA	0	0	0	NA	UNK	BARRIOS	0.98869	[127].2016.8
2016	2016	[127].2016	[127]	6	female	230	168	163.7	9	137	2016-05-16	NA	NA	0	0	0	NA	UNK	BARRIOS	0.974405	[127].2016.9
2016	2016	[141].2016	[141]	6	female	229	179	159.2	2	144	2016-05-23	-21.26	10.07	0	0	0	0	UNK	BARRIOS	0.889385	[141].2016.2
2016	2016	[183].2016	[183]	6	female	221	160	143.4	5	137	2016-05-16	-21.66	9.48	0	0	0	0	UNK	BARRIOS	0.89625	[183].2016.5
2016	2016	[188].2016	[188]	6	female	236	164	178.8	3	48	2016-02-17	NA	NA	0	0	0	NA	UNK	BARRIOS	1.09024	[188].2016.3
2016	2016	[214].2016	[214]	6	female	230	172	167.3	2	48	2016-02-17	-21.34	7.38	0	0	0	0	UNK	BARRIOS	0.972674	[214].2016.2
2016	2016	[214].2016	[214]	6	female	230	172	176.7	3	144	2016-05-23	-21.34	7.38	0	0	0	0	UNK	BARRIOS	1.02733	[214].2016.3
2016	2016	[A0].2016	[A0]	6	female	232	169	168.6	1	104	2016-04-13	-20.66	10.3	0	0	0	0	UNK	BARRIOS	0.997633	[A0].2016.1
2016	2016	[A1].2016	[A1]	6	female	216	161	143.8	1	104	2016-04-13	-22.51	6.93	0	0	0	0	UNK	BARRIOS	0.893168	[A1].2016.1
2016	2016	[A2].2016	[A2]	6	female	229	167	169.9	1	104	2016-04-13	-21.64	9.77	0	0	0	0	UNK	BARRIOS	1.01737	[A2].2016.1
2016	2016	[A3].2016	[A3]	6	female	232	172	166.3	1	104	2016-04-13	-22.62	5.56	0	0	0	0	UNK	BARRIOS	0.96686	[A3].2016.1
2016	2016	[A5].2016	[A5]	6	female	231.5	175	173.2	1	137	2016-05-16	-21.9	17.25	0	0	0	0	UNK	BARRIOS	0.989714	[A5].2016.1
2016	2016	[A5].2016	[A5]	6	female	231.5	175	179.1	2	144	2016-05-23	-21.9	17.25	0	0	0	0	UNK	BARRIOS	1.02343	[A5].2016.2
2016	2016	[B4].2016	[B4]	6	female	230.5	167	143.3	1	137	2016-05-16	-21.04	11.18	0	0	0	0	UNK	BARRIOS	0.858084	[B4].2016.1
2016	2016	[B7].2016	[B7]	6	female	240	173	173	1	144	2016-05-23	-20.15	6.71	0	0	0	0	UNK	BARRIOS	1	[B7].2016.1
2016	2016	[B9].2016	[B9]	4	female	240	173	177.7	1	144	2016-05-23	NA	NA	0	0	0	NA	UNK	BARRIOS	1.02717	[B9].2016.1
2016	2016	[C1].2016	[C1]	6	female	225	162	140	1	153	2016-06-01	-21.1	8.55	0	0	0	0	UNK	BARRIOS	0.864198	[C1].2016.1
2016	2016	[C2].2016	[C2]	6	female	221	160	167.1	1	153	2016-06-01	NA	NA	0	0	0	NA	UNK	BARRIOS	1.04438	[C2].2016.1
2016	2016	[M3U].2016	[M3U]	6	female	231	169	155.9	1	144	2016-05-23	NA	NA	0	0	0	NA	UNK	BARRIOS	0.922485	[M3U].2016.1
2016	2016	[M3U].2016	[M3U]	6	female	231	169	155.9	2	144	2016-05-23	NA	NA	0	0	0	NA	UNK	BARRIOS	0.922485	[M3U].2016.2
2016	2016	[RUF].2016	[RUF]	6	female	221.5	160.5	161.5	7	104	2016-04-13	NA	NA	0	1	0	NA	0	BARRIOS	1.00623	[RUF].2016.7
2016	2016	[RUF].2016	[RUF]	6	female	221.5	160.5	195.8	8	144	2016-05-23	NA	NA	0	1	0	NA	0	BARRIOS	1.21994	[RUF].2016.8
2016	2016	[U20].2016	[U20]	6	female	217.5	153.333	169.7	6	137	2016-05-16	NA	NA	0	0	0	NA	UNK	BARRIOS	1.10674	[U20].2016.6
2016	2016	[XS].2016	[XS]	6	female	233	169.25	170	6	104	2016-04-13	NA	NA	0	0	0	NA	UNK	BARRIOS	1.00443	[XS].2016.6
2016	2016	R[012].2016	R[012]	6	female	240	174	166	3	125	2016-05-04	NA	NA	0	1	0	NA	0	DONANA	0.954023	R[012].2016.3
2016	2016	R[056].2016	R[056]	6	female	235	170	134.5	2	71	2016-03-11	-20.7646	10.2567	0	0	0	0	UNK	DONANA	0.791176	R[056].2016.2
2016	2016	R[05F].2016	R[05F]	6	female	238.5	174.5	162.5	3	92	2016-04-01	-21.2922	10.5831	0	0	1	0	1	DONANA	0.931232	R[05F].2016.3
2016	2016	R[0JH].2016	R[0JH]	6	female	233	165	164.6	3	116	2016-04-25	NA	NA	0	0	0	NA	UNK	DONANA	0.997576	R[0JH].2016.3
2016	2016	R[0JH].2016	R[0JH]	6	female	230	165	155.2	4	139	2016-05-18	NA	NA	0	0	0	NA	UNK	DONANA	0.940606	R[0JH].2016.4
2016	2016	R[170].2016	R[170]	4	female	220	160	147.4	2	113	2016-04-22	NA	NA	0	0	0	NA	UNK	DONANA	0.92125	R[170].2016.2
2016	2016	R[182].2016	R[182]	6	female	233.5	175.5	163.8	4	92	2016-04-01	-18.86	14.1733	0	0	0	1	0	DONANA	0.933333	R[182].2016.4
2016	2016	R[182].2016	R[182]	6	female	233.5	175.5	157.5	5	139	2016-05-18	-18.86	14.1733	0	0	0	1	0	DONANA	0.897436	R[182].2016.5
2016	2015	R[7P5].2016	R[7P5]	4	female	253.5	182.5	151	1	335	2015-12-01	-22.08	12.22	0	0	1	0	1	DONANA	0.827397	R[7P5].2016.1
2016	2016	R[7P5].2016	R[7P5]	6	female	253.5	182.5	158.6	2	15	2016-01-15	-22.08	12.22	0	0	1	0	1	DONANA	0.869041	R[7P5].2016.2
2016	2016	R[7P5].2016	R[7P5]	6	female	253.5	182.5	143.2	3	92	2016-04-01	-22.08	12.22	0	0	1	0	1	DONANA	0.784658	R[7P5].2016.3
2016	2016	R[7P5].2016	R[7P5]	6	female	253.5	182.5	160.7	4	154	2016-06-02	-22.08	12.22	0	0	1	0	1	DONANA	0.880548	R[7P5].2016.4
2016	2015	R[7P6].2016	R[7P6]	4	female	240	180	123.8	1	341	2015-12-07	NA	NA	1	0	1	NA	1	DONANA	0.687778	R[7P6].2016.1
2016	2016	R[7P9].2016	R[7P9]	4	female	241	175	148.6	1	29	2016-01-29	NA	NA	0	0	1	NA	1	DONANA	0.849143	R[7P9].2016.1
2016	2016	R[7P9].2016	R[7P9]	6	female	241	175	178.2	2	92	2016-04-01	NA	NA	0	0	1	NA	1	DONANA	1.01829	R[7P9].2016.2
2016	2016	R[7PC].2016	R[7PC]	6	female	235	170	140.8	1	64	2016-03-04	NA	NA	0	0	0	NA	UNK	DONANA	0.828235	R[7PC].2016.1
2016	2016	R[7PF].2016	R[7PF]	4	female	245	180	151.2	1	71	2016-03-11	-23.59	13.35	0	0	0	0	UNK	DONANA	0.84	R[7PF].2016.1
2016	2016	R[7PH].2016	R[7PH]	6	female	236	169	146.1	1	71	2016-03-11	-23.2325	9.54959	0	0	0	0	UNK	DONANA	0.864497	R[7PH].2016.1
2016	2016	R[7PP].2016	R[7PP]	4	female	238	168	129.2	1	71	2016-03-11	-21.927	5.55142	0	0	0	0	UNK	DONANA	0.769048	R[7PP].2016.1
2016	2016	R[7PW].2016	R[7PW]	6	female	237	175	131.6	1	78	2016-03-18	NA	NA	0	0	0	NA	UNK	DONANA	0.752	R[7PW].2016.1
2016	2016	R[7PX].2016	R[7PX]	6	female	235	173	143.7	1	78	2016-03-18	-24.49	8.39	0	0	0	0	UNK	DONANA	0.830636	R[7PX].2016.1
2016	2016	R[7PX].2016	R[7PX]	6	female	235	173	156.2	2	151	2016-05-30	-24.49	8.39	0	0	0	0	UNK	DONANA	0.90289	R[7PX].2016.2
2016	2016	R[7R4].2016	R[7R4]	4	female	231	173	159.2	1	92	2016-04-01	-21.7303	14.4181	0	0	0	0	UNK	DONANA	0.920231	R[7R4].2016.1
2016	2016	R[7R4].2016	R[7R4]	4	female	231	173	167.1	2	113	2016-04-22	-21.7303	14.4181	0	0	0	0	UNK	DONANA	0.965896	R[7R4].2016.2
2016	2016	R[7R6].2016	R[7R6]	4	female	242	176	158.3	1	92	2016-04-01	-21.9717	8.13527	0	0	0	0	UNK	DONANA	0.899432	R[7R6].2016.1
2016	2016	R[7RW].2016	R[7RW]	4	female	234	174	157	1	116	2016-04-25	-22.28	8.69	0	0	0	0	UNK	DONANA	0.902299	R[7RW].2016.1
2016	2016	R[7RX].2016	R[7RX]	4	female	243	179	152.2	1	116	2016-04-25	-18.73	4.8	0	0	0	1	0	DONANA	0.850279	R[7RX].2016.1
2016	2016	R[7T0].2016	R[7T0]	4	female	229	171	174.4	1	116	2016-04-25	-21.87	8.69	0	0	0	0	UNK	DONANA	1.01988	R[7T0].2016.1
2016	2016	R[7T6].2016	R[7T6]	4	female	222	163	114.8	1	123	2016-05-02	NA	NA	0	0	0	NA	UNK	DONANA	0.704294	R[7T6].2016.1
2016	2016	R[7TU].2016	R[7TU]	4	female	231	169	160.1	1	139	2016-05-18	NA	NA	0	0	0	NA	UNK	DONANA	0.947337	R[7TU].2016.1
2016	2016	R[7TV].2016	R[7TV]	4	female	250	180	159.2	1	139	2016-05-18	NA	NA	0	0	0	NA	UNK	DONANA	0.884444	R[7TV].2016.1
2016	2016	R[7UH].2016	R[7UH]	4	female	230	170	143.8	1	151	2016-05-30	NA	NA	0	0	0	NA	UNK	DONANA	0.845882	R[7UH].2016.1
2016	2016	R[7UJ].2016	R[7UJ]	4	female	243	175.5	155.4	1	151	2016-05-30	-22.58	8.14	0	0	0	0	UNK	DONANA	0.88547	R[7UJ].2016.1
2016	2016	R[7UJ].2016	R[7UJ]	4	female	243	175.5	145.1	2	158	2016-06-06	-22.58	8.14	0	0	0	0	UNK	DONANA	0.826781	R[7UJ].2016.2
2016	2016	R[7UL].2016	R[7UL]	4	female	230	171	145.3	1	151	2016-05-30	NA	NA	0	0	0	NA	UNK	DONANA	0.849708	R[7UL].2016.1
2016	2016	R[7UN].2016	R[7UN]	4	female	238	167	135.5	1	154	2016-06-02	NA	NA	0	0	0	NA	UNK	DONANA	0.811377	R[7UN].2016.1
2016	2016	R[7UP].2016	R[7UP]	4	female	233	171	139.2	1	154	2016-06-02	NA	NA	0	0	0	NA	UNK	DONANA	0.814035	R[7UP].2016.1
2016	2016	R[9J1].2016	R[9J1]	4	female	216	158	136.9	1	158	2016-06-06	NA	NA	0	0	0	NA	UNK	DONANA	0.866456	R[9J1].2016.1
2016	2016	R[9TW].2016	R[9TW]	4	female	228	161	165.5	1	169	2016-06-17	-20.34	14.92	0	0	0	0	UNK	DONANA	1.02795	R[9TW].2016.1
2016	2016	V[WNR].2016	V[WNR]	6	female	229.6	170.6	162.2	6	12	2016-01-12	-21.89	11.64	0	0	1	0	1	DONANA	0.950762	V[WNR].2016.6
2016	2016	V[WNR].2016	V[WNR]	6	female	229.6	170.6	191.1	7	113	2016-04-22	-21.89	11.64	0	0	1	0	1	DONANA	1.12016	V[WNR].2016.7
2016	2016	V[WNR].2016	V[WNR]	6	female	229.6	170.6	158.4	8	137	2016-05-16	-21.89	11.64	0	0	1	0	1	DONANA	0.928488	V[WNR].2016.8
2016	2016	V[WP6].2016	V[WP6]	6	female	237	175	157.1	3	40	2016-02-09	NA	NA	0	0	0	NA	UNK	DONANA	0.897714	V[WP6].2016.3
2016	2016	V[WP9].2016	V[WP9]	6	female	242	177	147.6	2	137	2016-05-16	-21.16	6.67	0	0	0	0	UNK	DONANA	0.833898	V[WP9].2016.2
2016	2016	V[WPP].2016	V[WPP]	6	female	237	173	193.7	4	113	2016-04-22	-22.54	12.16	0	0	0	0	UNK	DONANA	1.11965	V[WPP].2016.4
2017	2017	[048].2017	[048]	6	female	229	166	153.4	5	76	2017-03-17	NA	NA	0	0	0	NA	UNK	BARRIOS	0.924096	[048].2017.5
2017	2017	[194].2017	[194]	6	female	237.667	177.667	156.1	4	45	2017-02-14	NA	NA	0	0	0	NA	UNK	BARRIOS	0.878612	[194].2017.4
2017	2017	[200].2017	[200]	6	female	222	160	145	3	24	2017-01-24	NA	NA	0	0	1	NA	1	BARRIOS	0.90625	[200].2017.3
2017	2017	[292].2017	[292]	6	female	220.5	159	147.6	3	102	2017-04-12	NA	NA	0	0	0	NA	UNK	BARRIOS	0.928302	[292].2017.3
2017	2017	[A0].2017	[A0]	6	female	232	169	152	2	76	2017-03-17	NA	NA	0	0	0	NA	UNK	BARRIOS	0.899408	[A0].2017.2
2017	2017	[A5].2017	[A5]	6	female	231.5	175	165	5	24	2017-01-24	NA	NA	0	0	1	NA	1	BARRIOS	0.942857	[A5].2017.5
2017	2017	[B2].2017	[B2]	6	female	229	163	148.3	4	45	2017-02-14	NA	NA	0	0	0	NA	UNK	BARRIOS	0.909816	[B2].2017.4
2017	2017	[B4].2017	[B4]	6	female	230.5	167	133.6	2	45	2017-02-14	NA	NA	0	0	0	NA	UNK	BARRIOS	0.8	[B4].2017.2
2017	2017	[B8_-_M3U].2017	[B8_-_M3U]	6	female	235	170	164.9	1	107	2017-04-17	NA	NA	0	0	0	NA	UNK	BARRIOS	0.97	[B8_-_M3U].2017.1
2017	2016	[C5].2017	[C5]	4	female	236	170	158.4	1	349	2016-12-14	NA	NA	0	0	1	NA	1	BARRIOS	0.931765	[C5].2017.1
2017	2017	[C5].2017	[C5]	6	female	236	170	150	2	24	2017-01-24	NA	NA	0	0	1	NA	1	BARRIOS	0.882353	[C5].2017.2
2017	2017	[D1].2017	[D1]	6	female	239	175	146	1	76	2017-03-17	NA	NA	0	0	0	NA	UNK	BARRIOS	0.834286	[D1].2017.1
2017	2017	[D3].2017	[D3]	4	female	232	169	159.9	1	102	2017-04-12	NA	NA	0	0	0	NA	UNK	BARRIOS	0.946154	[D3].2017.1
2017	2017	[D5].2017	[D5]	4	female	227	169	197.7	1	132	2017-05-12	NA	NA	0	0	0	NA	UNK	BARRIOS	1.16982	[D5].2017.1
2017	2017	[E2].2017	[E2]	6	female	227	168	174.4	1	149	2017-05-29	NA	NA	0	0	0	NA	UNK	BARRIOS	1.0381	[E2].2017.1
2017	2017	[E3].2017	[E3]	6	female	227	176	162.5	1	149	2017-05-29	NA	NA	0	0	0	NA	UNK	BARRIOS	0.923295	[E3].2017.1
2017	2017	[HJR].2017	[HJR]	6	female	230.429	163.857	139.6	14	45	2017-02-14	NA	NA	0	0	0	NA	UNK	BARRIOS	0.851962	[HJR].2017.14
2017	2016	[HJT].2017	[HJT]	6	female	228.667	164	128.7	9	355	2016-12-20	NA	NA	0	0	1	NA	1	BARRIOS	0.784756	[HJT].2017.9
2017	2017	[HJT].2017	[HJT]	6	female	228.667	164	115	10	24	2017-01-24	NA	NA	0	0	1	NA	1	BARRIOS	0.70122	[HJT].2017.10
2017	2017	[HJT].2017	[HJT]	6	female	228.667	164	140.2	11	45	2017-02-14	NA	NA	0	0	1	NA	1	BARRIOS	0.854878	[HJT].2017.11
2017	2017	[U3X].2017	[U3X]	6	female	239	172	195	4	24	2017-01-24	NA	NA	0	0	1	NA	1	BARRIOS	1.13372	[U3X].2017.4
2017	2017	[VE].2017	[VE]	6	female	233	172	144.2	11	45	2017-02-14	NA	NA	0	0	0	NA	UNK	BARRIOS	0.838372	[VE].2017.11
2017	2017	R[012].2017	R[012]	6	female	240	171	162	4	143	2017-05-23	-22.31	10.7	0	0	0	0	UNK	DONANA	0.947368	R[012].2017.4
2017	2017	R[056].2017	R[056]	6	female	238	172	135.2	3	67	2017-03-08	-22.19	10.51	0	0	0	0	UNK	DONANA	0.786047	R[056].2017.3
2017	2017	R[056].2017	R[056]	6	female	235	165	145.4	4	138	2017-05-18	-22.19	10.51	0	0	0	0	UNK	DONANA	0.881212	R[056].2017.4
2017	2017	R[18A].2017	R[18A]	6	female	237.5	163.5	179.2	3	152	2017-06-01	-20.43	8.92	0	0	0	0	UNK	DONANA	1.09602	R[18A].2017.3
2017	2017	R[18L].2017	R[18L]	6	female	235	169	168.1	2	138	2017-05-18	-22.11	10.99	0	0	0	0	UNK	DONANA	0.994675	R[18L].2017.2
2017	2017	R[1H3].2017	R[1H3]	6	female	237	171	152.8	2	130	2017-05-10	NA	NA	0	0	0	NA	UNK	DONANA	0.893567	R[1H3].2017.2
2017	2017	R[7P5].2017	R[7P5]	6	female	253.5	182.5	161.1	5	66	2017-03-07	NA	NA	0	0	0	NA	UNK	DONANA	0.88274	R[7P5].2017.5
2017	2017	R[7TU].2017	R[7TU]	6	female	237	166	161.3	2	138	2017-05-18	-17.47	7.61	0	0	0	1	0	DONANA	0.971687	R[7TU].2017.2
2017	2017	R[7UJ].2017	R[7UJ]	6	female	243	175.5	166.2	3	138	2017-05-18	-20.48	4.97	0	0	0	0	UNK	DONANA	0.947009	R[7UJ].2017.3
2017	2017	R[7UN].2017	R[7UN]	6	female	236	171	150.5	2	136	2017-05-16	-16.02	7.54	0	0	0	1	0	DONANA	0.880117	R[7UN].2017.2
2017	2016	R[905F].2017	R[905F]	6	female	241	175	174.5	1	362	2016-12-27	NA	NA	0	0	1	NA	1	DONANA	0.997143	R[905F].2017.1
2017	2017	R[9J8].2017	R[9J8]	6	female	236	174	138.4	2	72	2017-03-13	NA	NA	0	0	0	NA	UNK	DONANA	0.795402	R[9J8].2017.2
2017	2017	R[9JV].2017	R[9JV]	6	female	237	175	130.3	2	89	2017-03-30	-22.83	11.05	0	0	0	0	UNK	DONANA	0.744571	R[9JV].2017.2
2017	2017	R[9JV].2017	R[9JV]	6	female	237	175	174.9	3	130	2017-05-10	-22.83	11.05	0	0	0	0	UNK	DONANA	0.999429	R[9JV].2017.3
2017	2017	R[9L0].2017	R[9L0]	6	female	237	172	121.9	2	89	2017-03-30	NA	NA	0	0	0	NA	UNK	DONANA	0.708721	R[9L0].2017.2
2017	2017	R[9LJ].2017	R[9LJ]	4	female	227	166	136.6	2	166	2017-06-15	-22.88	11.05	0	0	0	0	UNK	DONANA	0.822892	R[9LJ].2017.2
2017	2017	R[9PX].2017	R[9PX]	4	female	225	165	160.3	2	136	2017-05-16	-23.69	11.19	0	0	0	0	UNK	DONANA	0.971515	R[9PX].2017.2
2017	2017	R[9TU].2017	R[9TU]	6	female	229	168	157.7	2	143	2017-05-23	-22.99	10.55	0	0	0	0	UNK	DONANA	0.93869	R[9TU].2017.2
2017	2017	R[9VH].2017	R[9VH]	4	female	240	172	167.1	2	136	2017-05-16	-23.28	12.05	0	0	0	0	UNK	DONANA	0.971512	R[9VH].2017.2
2017	2017	R[9XH].2017	R[9XH]	4	female	225	162	175.3	2	115	2017-04-25	-22.5	10.21	0	0	0	0	UNK	DONANA	1.0821	R[9XH].2017.2
2017	2017	R[9XH].2017	R[9XH]	6	female	225	162	140.5	3	136	2017-05-16	-22.5	10.21	0	0	0	0	UNK	DONANA	0.867284	R[9XH].2017.3
2017	2016	R[A18].2017	R[A18]	4	female	225	163	118.2	1	329	2016-11-24	NA	NA	0	0	1	NA	1	DONANA	0.725153	R[A18].2017.1
2017	2017	R[A20].2017	R[A20]	4	female	245	178	164.8	1	24	2017-01-24	NA	NA	0	0	1	NA	1	DONANA	0.925843	R[A20].2017.1
2017	2017	R[A23].2017	R[A23]	6	female	244	175	131.5	1	47	2017-02-16	NA	NA	0	0	0	NA	UNK	DONANA	0.751429	R[A23].2017.1
2017	2017	R[A27].2017	R[A27]	4	female	234	177	166.1	1	66	2017-03-07	-22.13	13.29	0	0	0	0	UNK	DONANA	0.938418	R[A27].2017.1
2017	2017	R[A27].2017	R[A27]	4	female	234	177	165.5	2	136	2017-05-16	-22.13	13.29	0	0	0	0	UNK	DONANA	0.935028	R[A27].2017.2
2017	2017	R[A28].2017	R[A28]	4	female	247	179	139.5	1	66	2017-03-07	NA	NA	0	0	0	NA	UNK	DONANA	0.77933	R[A28].2017.1
2017	2017	R[A30].2017	R[A30]	6	female	237	171	154.6	1	67	2017-03-08	NA	NA	0	0	0	NA	UNK	DONANA	0.904094	R[A30].2017.1
2017	2017	R[A31].2017	R[A31]	6	female	242	178	150.1	1	67	2017-03-08	-21.93	10.6	0	0	0	0	UNK	DONANA	0.843258	R[A31].2017.1
2017	2017	R[A31].2017	R[A31]	4	female	242	178	168.7	2	130	2017-05-10	-21.93	10.6	0	0	0	0	UNK	DONANA	0.947753	R[A31].2017.2
2017	2017	R[A32].2017	R[A32]	6	female	236	171	144	1	67	2017-03-08	NA	NA	0	0	0	NA	UNK	DONANA	0.842105	R[A32].2017.1
2017	2017	R[A32].2017	R[A32]	6	female	236	171	171.4	2	111	2017-04-21	NA	NA	0	0	0	NA	UNK	DONANA	1.00234	R[A32].2017.2
2017	2017	R[A33].2017	R[A33]	6	female	237	173	142	1	67	2017-03-08	NA	NA	0	0	0	NA	UNK	DONANA	0.820809	R[A33].2017.1
2017	2017	R[A34].2017	R[A34]	6	female	229	164	140.7	1	67	2017-03-08	-22.75	9.73	0	0	0	0	UNK	DONANA	0.857927	R[A34].2017.1
2017	2017	R[A34].2017	R[A34]	4	female	229	164	158.9	2	136	2017-05-16	-22.75	9.73	0	0	0	0	UNK	DONANA	0.968902	R[A34].2017.2
2017	2017	R[A36].2017	R[A36]	6	female	238	170	150.3	1	72	2017-03-13	NA	NA	0	0	0	NA	UNK	DONANA	0.884118	R[A36].2017.1
2017	2017	R[A37].2017	R[A37]	6	female	245	174	132.9	1	81	2017-03-22	NA	NA	0	0	0	NA	UNK	DONANA	0.763793	R[A37].2017.1
2017	2017	R[A38].2017	R[A38]	6	female	231	164	143.5	1	89	2017-03-30	NA	NA	0	0	0	NA	UNK	DONANA	0.875	R[A38].2017.1
2017	2017	R[A52].2017	R[A52]	4	female	220	158	137.3	1	108	2017-04-18	NA	NA	0	0	0	NA	UNK	DONANA	0.868987	R[A52].2017.1
2017	2017	R[A63].2017	R[A63]	6	female	240	176	177.1	1	115	2017-04-25	NA	NA	0	0	0	NA	UNK	DONANA	1.00625	R[A63].2017.1
2017	2017	R[A64].2017	R[A64]	4	female	221	161	135.2	1	115	2017-04-25	NA	NA	0	0	0	NA	UNK	DONANA	0.839752	R[A64].2017.1
2017	2017	R[A76].2017	R[A76]	4	female	237	174	182.7	1	130	2017-05-10	-22.49	6.96	0	0	0	0	UNK	DONANA	1.05	R[A76].2017.1
2017	2017	R[A77].2017	R[A77]	6	female	229	174	163.3	1	130	2017-05-10	-16.56	7.68	0	0	0	1	0	DONANA	0.938506	R[A77].2017.1
2017	2017	R[A81].2017	R[A81]	4	female	229	167	150.2	1	106	2017-04-16	-22.59	11.06	0	0	0	0	UNK	DONANA	0.899401	R[A81].2017.1
2017	2017	R[A84].2017	R[A84]	4	female	220	159	140	1	106	2017-04-16	-23.22	12.77	0	0	0	0	UNK	DONANA	0.880503	R[A84].2017.1
2017	2017	R[A85].2017	R[A85]	6	female	231	168	163	1	138	2017-05-18	-21.49	11.05	0	0	0	0	UNK	DONANA	0.970238	R[A85].2017.1
2017	2017	R[A87].2017	R[A87]	6	female	230	167	151.3	1	138	2017-05-18	-23.03	10.13	0	0	0	0	UNK	DONANA	0.905988	R[A87].2017.1
2017	2017	R[A91].2017	R[A91]	4	female	236	171	176.5	1	138	2017-05-18	-23.31	10.67	0	0	0	0	UNK	DONANA	1.03216	R[A91].2017.1
2017	2017	R[A92].2017	R[A92]	4	female	235	168	147.5	1	138	2017-05-18	-22.52	12.29	0	0	0	0	UNK	DONANA	0.877976	R[A92].2017.1
2017	2017	R[AAJ].2017	R[AAJ]	4	female	234	174	129.5	1	152	2017-06-01	-23.08	10.95	0	0	0	0	UNK	DONANA	0.744253	R[AAJ].2017.1
2017	2017	R[WPR].2017	R[WPR]	6	female	230.333	165	120.7	2	30	2017-01-30	NA	NA	0	0	1	NA	1	DONANA	0.731515	R[WPR].2017.2
2017	2017	R[WPR].2017	R[WPR]	6	female	230.333	165	140.5	3	66	2017-03-07	NA	NA	0	0	1	NA	1	DONANA	0.851515	R[WPR].2017.3
2017	2017	R[WPR].2017	R[WPR]	6	female	230.333	165	163.8	4	136	2017-05-16	NA	NA	0	0	1	NA	1	DONANA	0.992727	R[WPR].2017.4
2018	2017	R[05F].2018	R[05F]	6	female	238.5	174.5	174.5	5	361	2017-12-27	NA	NA	0	0	0	NA	UNK	DONANA	1	R[05F].2018.5
2018	2017	R[WPR].2018	R[WPR]	6	female	230.333	165	123.5	1	361	2017-12-27	NA	NA	0	0	0	NA	UNK	DONANA	0.748485	R[WPR].2018.1
